# Supplementary material for: Prescription opioids induced microbial dysbiosis worsens severity of chronic pancreatitis and drives pain hypersensitivity
Source: Gut Microbes. 2024 Feb 8;16(1):2310291. doi: 10.1080/19490976.2024.2310291 (PMC10857465; doi:10.1080/19490976.2024.2310291)
Supplement: Supplemental Material [file KGMI_A_2310291_SM7907.zip]

Archive with 10 entries (10 files):
- Fig S1.TIF
- Fig S10.TIF
- Fig S2.TIF
- Fig S3.TIF
- Fig S4.TIF
- Fig S5.tif
- Fig S6.TIF
- Fig S7.TIF
- Fig S8.TIF
- Fig S9.TIF
