# Supplementary material for: Prescription opioids induced microbial dysbiosis worsens severity of chronic pancreatitis and drives pain hypersensitivity
Source: Gut Microbes. 2024 Feb 8;16(1):2310291. doi: 10.1080/19490976.2024.2310291 (PMC10857465; doi:10.1080/19490976.2024.2310291)
Supplement: Supplemental table_S1toS6.xlsx [file KGMI_A_2310291_SM0535.xlsx]

## Sheet: Table S1
Table S1. Abudance scores of bacteria reads in all samples
Name	Kingdom	Phylum	Class	Order	Family	Genus	Species	0weekcon1_CP04434	0weekcon2_CP04434	0weekcon3_CP04434	0weekcon4_CP04434	0weekcon5_CP04434	0weekcon6_CP04434	0weekcon7_CP04434	0weekcon8_CP04434	11weekC-plus-O1_CP04434	11weekC-plus-O2_CP04434	11weekC-plus-O3_CP04434	11weekC-plus-O4_CP04434	11weekC-plus-O5_CP04434	11weekC-plus-O6_CP04434	11weekC-plus-O7_CP04434	11weekC-plus-O8_CP04434	11weekC-plus-O9_CP04434	11weekC_plus_M1_CP04434	11weekC_plus_M2_CP04434	11weekC_plus_M3_CP04434	11weekC_plus_M4_CP04434	11weekC_plus_M5_CP04434	11weekC_plus_M6_CP04434	11weekC_plus_M7_CP04434	11weekC_plus_M8_CP04434	11weekC_plus_M9_CP04434	11weekcon1_CP04434	11weekcon2_CP04434	11weekcon3_CP04434	11weekcon4_CP04434	11weekcon5_CP04434	11weekcon6_CP04434	11weekcon7_CP04434	11weekcon8_CP04434	11weekcon9_CP04434	11weekCP1_CP04434	11weekCP2_CP04434	11weekCP3_CP04434	11weekCP4_CP04434	11weekCP5_CP04434	11weekCP6_CP04434	11weekCP7_CP04434
Acetatifactor muris	Bacteria	Firmicutes	Clostridia	Clostridiales	Lachnospiraceae	Acetatifactor	Acetatifactor muris	2645.94	1380.98	2000.44	1711.41	4100.28	1813.84	2887.07	1728.47	1929.2	902.79	535.98	466.99	762.44	812.6	571.45	1445.95	2613.72	1029.73	1672.07	1682.69	696.8	1065.69	1014.2	1653.54	540.2	558.45	2136.08	1136.93	1761.51	1641.16	2749.04	1211.79	1566.61	2366.21	1257.29	884.73	793.98	705.1	877.98	503.27	453.14	765.32
Acutalibacter_u_s	Bacteria	Firmicutes	Clostridia	Clostridiales	Ruminococcaceae	Acutalibacter	Acutalibacter_u_s	851.92	570.54	667.27	676.63	964.7	660.72	836.11	639.8	922.66	450.68	204.49	257.11	315.26	365.54	243.49	717.41	799.97	660.93	590.39	696.14	240.13	505.25	464.74	608.39	295.7	301.72	757	412.15	627.23	471.16	727.62	450.26	548.64	735.58	478.14	451.15	369.93	317.3	402.63	269.07	251.14	349.48
Adlercreutzia muris	Bacteria	Actinobacteria	Coriobacteriia	Eggerthellales	Eggerthellaceae	Adlercreutzia	Adlercreutzia muris	0	0	0	0	0	0	0	0	1725.4	471.34	338.81	272.79	483.67	656.4	312.56	512.66	528.73	1696.56	245.76	192.19	0	744.62	518.79	283.3	365.65	527.97	0	0	0	0	0	0	0	0	0	0	0	0	0	0	0	0
Akkermansia muciniphila	Bacteria	Verrucomicrobia	Verrucomicrobiae	Verrucomicrobiales	Akkermansiaceae	Akkermansia	Akkermansia muciniphila	0	3744.4	0	0	0	0	0	2284.33	252627	51831.7	69577.3	32955.6	74515.3	55380.7	50890.2	32537	81841.7	92853.4	51834.8	34257.3	13984.6	13539.4	54423	31818.3	24929.7	43055.5	0	0	0	0	0	0	0	0	0	0	62844.4	51871.5	70760.8	0	0	0
Akkermansia_u_s	Bacteria	Verrucomicrobia	Verrucomicrobiae	Verrucomicrobiales	Akkermansiaceae	Akkermansia	Akkermansia_u_s	0	0	319.99	1769.15	272.14	809.96	383.66	2435.85	556.65	328.74	950.15	0	1026.21	146.88	187.15	0	448.16	1375.16	190.79	157.35	474.34	0	217.21	0	395.8	366.13	779.63	510.2	728.84	227.81	256.89	399.88	481.16	494.6	662.35	309.58	388.77	371.53	332.5	315.24	0	0
Alishewanella agri	Bacteria	Proteobacteria	Gammaproteobacteria	Alteromonadales	Alteromonadaceae	Alishewanella	Alishewanella agri	0	0	0	0	0	0	0	0	0	0	0	0	0	0	0	0	0	0	0	0	0	0	0	0	0	0	0	0	0	0	0	0	0	0	0	0	0	0	0	0	0	0
Alishewanella_u_s	Bacteria	Proteobacteria	Gammaproteobacteria	Alteromonadales	Alteromonadaceae	Alishewanella	Alishewanella_u_s	0	0	0	0	0	0	0	214.49	0	0	0	0	0	0	0	0	0	0	0	0	0	0	0	0	0	0	0	0	0	0	0	0	0	0	0	0	0	0	0	0	0	0
Bacteria_u_s	Bacteria	Bacteria_u_p	Bacteria_u_c	Bacteria_u_o	Bacteria_u_f	Bacteria_u_g	Bacteria_u_s	0	0	0	0	0	0	0	0	0	0	0	0	0	0	0	0	0	0	0	0	0	0	0	0	0	0	0	0	0	0	0	0	0	0	0	0	0	412.23	0	0	0	0
Alistipes finegoldii	Bacteria	Bacteroidetes	Bacteroidia	Bacteroidales	Rikenellaceae	Alistipes	Alistipes finegoldii	0	0	0	0	0	0	0	0	135.63	0	0	0	0	0	0	0	0	0	0	0	0	0	0	0	0	0	0	0	0	0	0	0	0	0	0	0	0	0	0	0	0	0
Alistipes putredinis	Bacteria	Bacteroidetes	Bacteroidia	Bacteroidales	Rikenellaceae	Alistipes	Alistipes putredinis	0	0	0	0	0	0	0	0	0	82.88	0	0	0	117.98	0	0	0	0	78.25	0	199.86	135.9	0	120.68	75.87	79.89	0	0	0	0	0	0	0	0	0	273.21	129.13	114.63	122.04	201.16	189.12	171.63
Alistipes senegalensis	Bacteria	Bacteroidetes	Bacteroidia	Bacteroidales	Rikenellaceae	Alistipes	Alistipes senegalensis	0	0	0	0	0	0	0	0	0	152.73	201.64	93.22	211.33	107.54	107.85	0	0	146.59	158.6	98.8	218.86	225.72	129.05	113.29	138.71	146.83	0	0	0	0	0	0	0	0	0	181.73	0	0	0	172.13	0	130.69
Alistipes dispar	Bacteria	Bacteroidetes	Bacteroidia	Bacteroidales	Rikenellaceae	Alistipes	Alistipes dispar	0	0	0	0	0	0	0	0	0	148.77	187.2	97.39	196.85	107.71	107.6	0	0	134.88	146.7	85.56	210.6	0	124.43	114.65	140.33	157.17	0	0	0	0	0	0	0	0	0	178.21	0	229.92	0	167.26	0	139.63
Alistipes_u_s	Bacteria	Bacteroidetes	Bacteroidia	Bacteroidales	Rikenellaceae	Alistipes	Alistipes_u_s	0	0	0	0	0	0	0	0	0	0	0	0	150.37	0	0	82.95	0	0	0	0	509.34	103.12	0	0	95.9	0	0	0	0	0	0	0	0	0	0	0	230.88	191.04	215.11	75.97	396.76	0
Anaerotruncus_u_s	Bacteria	Firmicutes	Clostridia	Clostridiales	Ruminococcaceae	Anaerotruncus	Anaerotruncus_u_s	2270.02	892.04	4052.03	5517.45	5866.54	2753.92	1656.68	1727.12	1641.81	1323.85	500.88	881.62	843.61	1352.72	1333.18	1687.65	3763.16	1549.56	2372.87	2782.7	751.93	5721.57	1357.96	2548.04	1642.09	1608.8	4098.35	1318.28	2960.1	2192.97	5195.01	1333.36	1883.4	3267.03	1544.27	1681.79	734.14	674.71	769.34	697.83	560.95	778.66
Bacteroides caecimuris	Bacteria	Bacteroidetes	Bacteroidia	Bacteroidales	Bacteroidaceae	Bacteroides	Bacteroides caecimuris	0	0	0	0	0	0	0	0	0	82.17	205.52	0	188.59	0	0	0	220.3	174.59	91.3	0	182.87	0	94.94	0	133.23	140.05	0	0	0	0	0	0	0	0	0	121.33	221.59	152.8	181.62	0	317.04	164.6
Bacteroides faecis	Bacteria	Bacteroidetes	Bacteroidia	Bacteroidales	Bacteroidaceae	Bacteroides	Bacteroides faecis	0	0	458.15	1139.03	458.67	741.38	618.98	1526.02	1613.93	1309.66	852.82	677.78	840.84	364.27	543.37	0	1487.31	3711.25	677.88	644.97	1383.32	614.79	832.68	375.39	1211.68	1103	711.59	625.18	1864.95	533.58	457.2	547.67	667.02	1617.92	630.44	899.45	1337.41	1165.41	1296.93	1380.62	2493.93	742.22
Bacteroides fragilis	Bacteria	Bacteroidetes	Bacteroidia	Bacteroidales	Bacteroidaceae	Bacteroides	Bacteroides fragilis	0	0	0	0	0	0	0	0	0	0	0	0	0	0	0	0	0	0	0	0	0	0	0	0	0	0	0	0	0	0	0	0	0	0	0	0	0	0	100.66	0	0	0
Bacteroides_u_s	Bacteria	Bacteroidetes	Bacteroidia	Bacteroidales	Bacteroidaceae	Bacteroides	Bacteroides_u_s	0	0	19108.7	104086	19357.5	52920.6	32798.9	157934	34852.5	25114.7	63721.5	13886	60562.8	6858.87	9947.1	2828.14	28247.4	73939.4	12196.6	11623.6	25056.9	11418	14791.2	6924.29	21660.7	21720.1	47390.6	39127.2	39319.7	24463.9	18673.8	29851.2	37614.4	30854.6	37715.9	17382.2	23824	20614.5	22947.6	24339.7	42958.4	13515.7
Bacteroides thetaiotaomicron	Bacteria	Bacteroidetes	Bacteroidia	Bacteroidales	Bacteroidaceae	Bacteroides	Bacteroides thetaiotaomicron	0	0	18094.2	99560.9	18147.2	50297.6	30760.1	148511	32509.2	23533.9	59875.7	12916.3	57387.5	6416.74	9307.8	2654.38	26465.7	69941.5	11441.9	10892.9	23606.3	10722.2	14201.2	6463.52	20330.3	20325.2	44330.6	36931.1	36971.2	22918.5	17527.9	28683.4	35848.2	29143.2	35395.9	16318.1	22356.7	19343.6	21529.9	22894.5	40409.1	12673.4
Barnesiella_u_s	Bacteria	Bacteroidetes	Bacteroidia	Bacteroidales	Barnesiellaceae	Barnesiella	Barnesiella_u_s	0	0	0	0	0	0	0	0	0	0	0	0	0	0	0	0	0	0	0	0	0	0	0	0	0	0	0	100.92	0	0	0	0	84.17	0	89.28	0	79.12	0	0	0	129.74	0
Bifidobacterium animalis	Bacteria	Actinobacteria	Actinomycetia	Bifidobacteriales	Bifidobacteriaceae	Bifidobacterium	Bifidobacterium animalis	0	0	0	0	0	0	0	0	239.08	78.31	0	0	84.6	0	0	0	0	0	0	0	112.49	94.13	87.43	0	0	0	0	0	0	0	0	0	0	0	0	0	0	0	0	0	96.81	0
Bifidobacterium anseris	Bacteria	Actinobacteria	Actinomycetia	Bifidobacteriales	Bifidobacteriaceae	Bifidobacterium	Bifidobacterium anseris	0	0	0	0	0	0	0	0	118.3	0	0	0	0	0	0	0	0	110.84	0	0	0	0	0	0	0	0	0	0	0	0	0	0	0	0	0	0	0	0	0	0	0	0
Bifidobacterium castoris	Bacteria	Actinobacteria	Actinomycetia	Bifidobacteriales	Bifidobacteriaceae	Bifidobacterium	Bifidobacterium castoris	0	0	0	0	0	0	0	0	371.88	177.24	0	76.37	146.13	169.17	112.21	108	114.67	581.41	107.45	0	150.03	162.44	226.79	106.25	82.81	118.61	0	0	0	0	0	0	0	0	0	0	124.5	0	124.23	136.91	215.29	115.88
Bifidobacterium criceti	Bacteria	Actinobacteria	Actinomycetia	Bifidobacteriales	Bifidobacteriaceae	Bifidobacterium	Bifidobacterium criceti	0	0	0	0	0	0	0	0	159.12	0	0	0	0	0	0	0	0	187.73	0	0	86.29	93.36	0	0	0	0	0	0	0	0	0	0	0	0	0	0	0	0	0	0	0	0
Bifidobacterium cuniculi	Bacteria	Actinobacteria	Actinomycetia	Bifidobacteriales	Bifidobacteriaceae	Bifidobacterium	Bifidobacterium cuniculi	0	0	0	0	0	0	0	0	857.76	332.73	172.92	154.77	303.1	0	0	0	0	0	0	0	411.08	498.86	0	0	230.29	325.69	106.29	0	0	0	0	0	0	0	0	0	390.54	249.97	401.68	99.45	165.08	75.84
Bifidobacterium italicum	Bacteria	Actinobacteria	Actinomycetia	Bifidobacteriales	Bifidobacteriaceae	Bifidobacterium	Bifidobacterium italicum	0	0	0	0	0	0	0	0	0	0	0	0	0	0	0	0	0	0	0	0	0	0	0	0	0	0	0	0	0	0	0	0	0	0	0	0	0	0	0	0	0	0
Bifidobacterium pseudolongum	Bacteria	Actinobacteria	Actinomycetia	Bifidobacteriales	Bifidobacteriaceae	Bifidobacterium	Bifidobacterium pseudolongum	0	0	0	0	0	0	0	0	54752.5	24176.2	10158.9	11182.6	21095.3	16392.9	10986.1	11772.8	11598.9	59245.2	11624.7	6507.25	29145.7	36037.3	21905.8	11292.5	15451.4	22798.5	8977.72	5383.37	4386.3	1216.48	906.95	4780.53	5497.33	4104.67	5808.07	7604.63	19759.8	12333.7	20808.4	14921.5	24500.3	11254.1
Burkholderiales_u_s	Bacteria	Proteobacteria	Betaproteobacteria	Burkholderiales	Burkholderiales_u_f	Burkholderiales_u_g	Burkholderiales_u_s	0	0	0	0	0	0	0	0	27252.8	11430.3	11049.8	6687.17	12597.9	9017.15	5804.94	6939.59	6767.77	18131.2	11210.1	8363	10390.9	9854.24	15384.1	7173.93	12016.9	14082.2	0	0	0	0	0	0	0	0	0	8941.79	13218.2	7091.96	10016.8	10411.5	10314.8	11481.2
Candidatus Arthromitus_u_s	Bacteria	Firmicutes	Clostridia	Clostridiales	Clostridiaceae	Candidatus Arthromitus	Candidatus Arthromitus_u_s	0	0	0	0	0	0	0	0	0	0	0	0	0	0	0	0	0	0	0	0	0	0	0	0	0	0	0	0	0	0	0	0	0	0	0	0	0	0	0	0	0	0
Clostridiales_u_s	Bacteria	Firmicutes	Clostridia	Clostridiales	Clostridiales_u_f	Clostridiales_u_g	Clostridiales_u_s	0	185.84	0	0	0	0	80.33	0	0	0	0	0	0	0	0	0	0	0	186.86	0	0	0	0	0	0	0	0	0	0	0	0	0	0	0	0	0	0	0	0	0	0	0
Clostridium_u_s	Bacteria	Firmicutes	Clostridia	Clostridiales	Clostridiaceae	Clostridium	Clostridium_u_s	485.95	266.25	339.02	489.46	605.94	360.68	680.9	274.59	775.37	360.95	192.74	111.87	355.87	145.39	91.11	874.91	928.35	308.08	234.59	626.89	243.44	141.48	262.12	263.5	292.76	115.84	321.75	280.34	247.1	401.09	591.28	206.26	382.27	568.39	339.61	229.08	355.76	190.25	410.37	158.98	157.97	193.7
[Clostridium] cocleatum	Bacteria	Firmicutes	Erysipelotrichia	Erysipelotrichales	Erysipelotrichaceae	Erysipelatoclostridium	[Clostridium] cocleatum	0	1109.47	116.47	286.21	0	105.02	147.46	0	513.83	0	226.1	0	180.21	0	0	0	0	0	0	0	0	0	129.73	0	81.56	0	0	77.17	0	0	0	0	0	0	0	0	0	0	0	0	0	0
Clostridium cuniculi	Bacteria	Firmicutes	Clostridia	Clostridiales	Clostridiaceae	Clostridium	Clostridium cuniculi	0	115.29	0	118.9	0	141.48	86.92	148.3	164.64	0	0	0	0	0	0	0	180.58	0	0	0	0	0	0	0	0	0	0	86.81	0	0	0	81.31	0	0	0	0	0	0	0	0	0	0
Schaedlerella arabinosiphila	Bacteria	Firmicutes	Clostridia	Clostridiales	Lachnospiraceae	Schaedlerella	Schaedlerella arabinosiphila	1377.81	790.67	1077.63	1190.35	1421.49	1334.34	1845.6	1215	814.01	564.87	219.72	286.99	361.14	548.74	181.34	1579.63	1135.36	1081.98	2569.82	982.01	269.52	515.89	1531.99	3306.49	359.98	297.79	875.94	574.41	819.19	540.18	1154.12	584.99	877.61	1215	737.81	599.56	305.18	243.8	294.09	250.81	180.06	337.46
Clostridium porci	Bacteria	Firmicutes	Clostridia	Clostridiales	Clostridiaceae	Clostridium	Clostridium porci	89.31	91.14	0	0	90.34	192.36	0	0	79.34	78.3	0	0	0	0	0	75.58	195.17	88.26	83.53	78.56	78.69	0	0	84.71	0	0	93.81	0	157.82	0	181.64	76.87	0	100.31	0	0	0	0	0	0	0	0
Dorea_u_s	Bacteria	Firmicutes	Clostridia	Clostridiales	Lachnospiraceae	Dorea	Dorea_u_s	1087.08	1006.91	1019.71	1117.69	1174.81	1051.63	1131.76	850.34	807.21	540.96	209.92	253.45	365.65	459.16	247.39	984.73	1447.58	956.45	1216.11	931.19	282.5	448.12	929.64	1435.13	421.05	368.74	638.18	457.66	608.02	590.5	844.39	514.06	601.32	817.7	521.26	608.14	386.89	284.03	382.16	400.66	373.96	509.04
Drancourtella_u_s	Bacteria	Firmicutes	Clostridia	Clostridiales	Ruminococcaceae	Drancourtella	Drancourtella_u_s	0	0	0	0	0	0	0	0	0	0	0	0	0	0	0	0	0	0	0	0	0	0	0	0	0	0	0	0	0	0	0	0	0	0	0	0	0	0	0	0	0	0
Duncaniella muris	Bacteria	Bacteroidetes	Bacteroidia	Bacteroidales	Muribaculaceae	Duncaniella	Duncaniella muris	0	130.24	83.78	150.47	0	97.24	84.05	140.36	720.37	152.27	233.81	106.01	305.01	117.27	388.37	0	584.06	674.71	115.43	132.76	647.24	131.73	162.87	75.37	333.7	383.11	136.13	146.11	90.44	768.63	0	0	128.19	0	149.8	197.77	739.79	319.99	605.66	693.27	1220.16	700.43
Duncaniella_u_s	Bacteria	Bacteroidetes	Bacteroidia	Bacteroidales	Muribaculaceae	Duncaniella	Duncaniella_u_s	0	0	0	0	0	0	0	0	0	0	261.83	0	296.44	0	284.52	0	392.96	366.23	108.33	371.65	0	76.82	0	0	123.16	0	0	0	0	1208.59	0	0	0	0	0	0	294.02	106.72	0	294.59	288.16	224.68
Duncaniella freteri	Bacteria	Bacteroidetes	Bacteroidia	Bacteroidales	Muribaculaceae	Duncaniella	Duncaniella freteri	160.32	817.6	351.5	607.63	227.46	440.96	532.67	809.1	663.7	150.81	222.82	89.74	245.41	146.87	156.06	128.06	290.75	318.68	168.12	111.81	142.37	136.96	203.97	111.79	199.15	225.66	537.48	590.74	366.43	263.35	0	300.16	542.18	222.4	591.8	213.72	315.47	203.69	269.76	235.43	256.6	249.73
Dysosmobacter welbionis	Bacteria	Firmicutes	Clostridia	Clostridiales	Oscillospiraceae	Dysosmobacter	Dysosmobacter welbionis	94.72	0	0	0	76.2	0	0	0	0	0	0	0	0	0	0	0	0	0	0	0	0	0	0	0	0	0	0	0	0	0	0	0	0	0	0	0	0	0	0	0	0	0
Enterococcus faecalis	Bacteria	Firmicutes	Bacilli	Lactobacillales	Enterococcaceae	Enterococcus	Enterococcus faecalis	164.27	0	127.65	207.75	288.54	110.12	481	124.08	0	0	0	0	0	0	0	0	76.78	0	89.83	0	0	0	0	99.83	0	0	111.03	0	81.15	0	123.77	0	0	145.18	0	0	0	0	0	0	0	0
Enterococcus faecium	Bacteria	Firmicutes	Bacilli	Lactobacillales	Enterococcaceae	Enterococcus	Enterococcus faecium	0	114.46	95.11	0	78.02	0	332.89	382.22	0	0	0	0	0	0	0	0	0	0	0	0	0	0	0	0	0	0	0	0	0	0	174.79	0	0	0	0	0	0	0	0	0	0	0
Adlercreutzia caecimuris	Bacteria	Actinobacteria	Coriobacteriia	Eggerthellales	Eggerthellaceae	Adlercreutzia	Adlercreutzia caecimuris	98.32	122.66	79.78	99	0	118.78	88.08	79.45	1811.57	585.47	214.28	293.05	406.09	880.8	282.76	774.3	890.8	1663.22	647.27	342.46	261.46	1769.56	888.57	791.95	796.8	945.96	0	0	0	0	0	0	0	0	0	498.09	147.33	94.05	120.31	307.87	266.39	283.42
Adlercreutzia mucosicola	Bacteria	Actinobacteria	Coriobacteriia	Eggerthellales	Eggerthellaceae	Adlercreutzia	Adlercreutzia mucosicola	0	0	0	0	0	0	0	0	1554.02	450.19	0	219.66	278.63	672.05	287.65	639.31	382.74	956.34	0	0	0	296.19	222.1	0	177.71	264.57	0	0	0	0	0	0	0	0	0	141.78	0	0	0	0	123.18	0
Enterorhabdus_u_s	Bacteria	Actinobacteria	Coriobacteriia	Eggerthellales	Eggerthellaceae	Enterorhabdus	Enterorhabdus_u_s	0	0	0	0	0	0	0	0	1678.1	466.8	319.84	268.19	456.84	587.59	309.08	493.13	513	1544.58	0	0	0	659.85	482.88	267.11	321.4	467.04	0	0	0	0	0	0	0	0	0	0	0	0	0	0	0	0
Eubacterium plexicaudatum	Bacteria	Firmicutes	Clostridia	Clostridiales	Eubacteriaceae	Eubacterium	Eubacterium plexicaudatum	1306.52	575.5	817.42	836.31	1617.63	910.34	995.23	762.31	505.09	325.72	169.11	174.84	261	354.32	189.56	850.6	1066.42	594.35	568.52	651.64	379.91	480.56	389.21	600.29	226.68	200.08	787.32	516.62	651.14	587.98	1378.41	545.97	556.25	1101.13	477.31	329.88	264.13	250.85	312.33	204.13	121.15	296.1
Ruminococcaceae_u_s	Bacteria	Firmicutes	Clostridia	Clostridiales	Ruminococcaceae	Ruminococcaceae_u_g	Ruminococcaceae_u_s	0	0	0	0	0	0	0	0	83.34	0	0	0	0	0	0	0	0	0	0	0	0	0	0	0	0	0	0	0	0	0	0	0	0	0	0	0	0	0	0	0	0	0
Eubacterium_u_s	Bacteria	Firmicutes	Clostridia	Clostridiales	Eubacteriaceae	Eubacterium	Eubacterium_u_s	1452.85	841.76	1173.97	1413.24	1922.93	1416.37	1435.45	987.06	575.1	229.26	0	0	231.56	220.9	0	505.27	488.37	363.24	661.93	410.15	85.73	504.44	470.22	705.44	80.07	0	1537.31	688.07	1186.31	648.74	2157.03	875.82	938.08	1620.57	853.64	608.92	81.39	0	84.7	259.14	0	295.13
Faecalibaculum rodentium	Bacteria	Firmicutes	Erysipelotrichia	Erysipelotrichales	Erysipelotrichaceae	Faecalibaculum	Faecalibaculum rodentium	0	0	0	0	0	0	0	0	1213.07	298.17	0	89.52	183.42	379.74	95.3	477.87	262.43	882.65	372.54	97.33	3547.24	4332.58	478.48	282.71	3730.58	4186.55	0	0	0	0	0	0	0	0	0	545.57	248.82	0	133.83	804.43	958.34	989.3
Firmicutes_u_s	Bacteria	Firmicutes	Firmicutes_u_c	Firmicutes_u_o	Firmicutes_u_f	Firmicutes_u_g	Firmicutes_u_s	2938.29	1356.85	1472.83	1743.58	3981.12	1795.46	1714	1985.29	2491.93	1930.56	1108.78	1208.35	1438.12	1209.98	904.03	2108.35	2796.56	2351.41	1725.82	2288.05	1319.22	1696.76	1366.97	1639	1131.07	1367.54	2503	1175.76	1996.94	1487.86	2386.62	1393.73	1806.92	2423.51	1407.51	1173.38	1165.84	970.54	1241.68	1034.86	1235.21	1274.05
Lachnoclostridium_u_s	Bacteria	Firmicutes	Clostridia	Clostridiales	Lachnospiraceae	Lachnoclostridium	Lachnoclostridium_u_s	144.5	102.71	104.08	143.69	169.58	159.74	119.96	118.78	99.71	82.85	0	0	87.68	0	0	126.54	145.08	122.82	116.33	103.53	0	0	83.91	124.18	0	0	121.21	0	98.84	79.55	175.83	88.11	92.43	138.18	75.44	75.97	0	0	75.67	0	0	0
Lachnospiraceae_u_s	Bacteria	Firmicutes	Clostridia	Clostridiales	Lachnospiraceae	Lachnospiraceae_u_g	Lachnospiraceae_u_s	35645.4	32915.8	37336.5	43521.2	74388.8	20515.7	99374.4	26793.2	8680.12	8049.28	4331.67	4166.29	6690.08	8433.28	4730.73	18627.5	23470.2	13798.5	17162.4	14689.4	5088.85	27767	10525.5	17172.4	7333.96	4604.45	22262.4	12662.6	17765.5	23658.5	40603.6	16715.1	14874.8	32205.6	12925	8701.2	5955.1	5584.2	6769.08	4730.67	3299.62	6414.97
Lactobacillus johnsonii	Bacteria	Firmicutes	Bacilli	Lactobacillales	Lactobacillaceae	Lactobacillus	Lactobacillus johnsonii	2589.89	28638	27555.6	47664	5672.28	13683.8	22307.8	4728.04	14493.1	14079.8	7306.74	3800.54	14991.5	5713.49	4630.64	8172.59	15415.9	31110.6	4591.6	2867.9	3353.54	4462.51	10143.3	6447.82	7341.92	3291.32	2964.84	7375.34	4682.34	2113.66	945.2	6565.18	7846.29	5670.19	8922.5	10017.9	10518.8	5767.06	9315.32	14092.8	17963.2	18689.9
Lactobacillus_u_s	Bacteria	Firmicutes	Bacilli	Lactobacillales	Lactobacillaceae	Lactobacillus	Lactobacillus_u_s	0	6960.64	6729.09	11638.6	1344.59	3353.31	5294.96	0	3340.88	3522.85	1664.18	0	3528.03	1327.54	1178.94	1824.15	3639.97	7656.25	1145.83	0	0	1057.08	2425.46	1523.61	1638.55	0	0	1760.47	0	0	0	1485.01	1926	1380.75	2120.49	2258.49	2507	1415.65	2282.15	3289.33	4415.59	4536.04
Lactobacillus taiwanensis	Bacteria	Firmicutes	Bacilli	Lactobacillales	Lactobacillaceae	Lactobacillus	Lactobacillus taiwanensis	0	107.1	114.82	203.69	0	0	86.02	0	0	0	0	0	0	0	0	0	0	102.32	0	0	0	0	0	0	0	0	0	0	0	0	0	0	0	0	0	0	0	0	0	0	0	0
Heminiphilus faecis	Bacteria	Bacteroidetes	Bacteroidia	Bacteroidales	Muribaculaceae	Heminiphilus	Heminiphilus faecis	0	0	0	0	0	0	0	0	0	0	0	0	0	0	0	0	0	0	0	0	0	0	0	0	0	0	0	0	0	0	0	0	0	0	0	0	89.21	0	0	0	99.9	0
Muribaculaceae_u_s	Bacteria	Bacteroidetes	Bacteroidia	Bacteroidales	Muribaculaceae	Muribaculaceae_u_g	Muribaculaceae_u_s	93975.1	267705	177854	319192	128354	190667	196736	279148	275155	67261	130854	60788.9	123514	80278.2	67823.4	105832	182469	119685	93262.3	62892.2	112308	90807.6	95236.1	74731.6	102831	125355	391561	418602	268745	105055	46916.4	215765	387232	174889	408767	108772	121788	90853.5	103630	108360	130663	127295
Muribaculum intestinale	Bacteria	Bacteroidetes	Bacteroidia	Bacteroidales	Muribaculaceae	Muribaculum	Muribaculum intestinale	0	0	0	0	0	0	0	0	77251.5	17836	36742.8	17337.9	33149.3	23035.2	18529	31792.2	54006.3	30820.4	26997.4	18214	32204.7	26158.9	26569.1	22324.4	27863.4	34917	0	0	0	0	0	0	0	0	0	29877.4	31761	25123.2	27355.3	27601.2	32301.2	33119.1
Muribaculum_u_s	Bacteria	Bacteroidetes	Bacteroidia	Bacteroidales	Muribaculaceae	Muribaculum	Muribaculum_u_s	0	421.41	127.55	249.23	93.9	196.48	222.37	373.67	198.08	0	87.45	0	0	0	0	0	125.45	109.89	0	0	98.19	0	79.5	0	84.6	103.08	194.76	215.6	136.76	0	0	96.27	193.23	76.58	218.95	0	149.73	120.62	135.76	102.34	0	104.51
Oscillibacter_u_s	Bacteria	Firmicutes	Clostridia	Clostridiales	Oscillospiraceae	Oscillibacter	Oscillibacter_u_s	5612.45	2031.24	1934.48	2958.07	5505.53	3245.08	4366.58	3836.01	3945.38	4673.74	1883.26	2695.62	3230.75	2390.92	1934.28	5039.02	7023.58	4578.94	2186.44	4545.97	2511.15	2818.55	2457.64	1883.93	2200.81	2783.48	4086.38	1865.37	2804.66	2935.47	4638.5	2269.77	2790.25	4055.77	2082.83	2370.29	5928	5075.95	6758.7	4183.17	1475.7	4522.66
Parabacteroides distasonis	Bacteria	Bacteroidetes	Bacteroidia	Bacteroidales	Tannerellaceae	Parabacteroides	Parabacteroides distasonis	0	0	0	171.94	0	133.57	0	0	112.85	210.78	436.99	117.15	186.37	127.87	233.94	0	690.62	133.62	220.17	0	466.52	219.83	252.53	0	0	94.44	306.81	100.36	128.76	0	0	0	0	0	99.31	0	0	364.53	455.27	0	106.25	412.43
Paramuribaculum intestinale	Bacteria	Bacteroidetes	Bacteroidia	Bacteroidales	Muribaculaceae	Paramuribaculum	Paramuribaculum intestinale	0	0	0	0	0	0	0	0	0	150.94	158.34	156.26	158.59	153.61	183.71	154.49	161.08	168	162.23	163.47	181.97	177.44	158.85	161.31	182.43	182.9	0	0	0	0	0	0	0	0	0	162.49	184.64	182.31	183.36	184.76	0	184.41
Parasutterella excrementihominis	Bacteria	Proteobacteria	Betaproteobacteria	Burkholderiales	Sutterellaceae	Parasutterella	Parasutterella excrementihominis	0	0	0	0	0	0	0	0	25042.5	10765.9	10433.3	6473.09	12114.3	8763.65	5667.45	6767.9	6391.67	16859.7	10984.3	8005.01	9970.95	9401.77	14441.4	7036.14	11543.2	13304.4	0	0	0	0	0	0	0	0	0	8612.31	12347.6	6903.01	9540.21	10145.1	9865.22	11080.6
Clostridioides difficile	Bacteria	Firmicutes	Clostridia	Clostridiales	Peptostreptococcaceae	Clostridioides	Clostridioides difficile	1315.19	1454.18	1182.88	929.47	1843.83	1012.89	1950.56	1251.05	1703.08	263.42	136.54	211.51	302.73	452.97	155.48	682.32	1241.93	563.7	868.73	571.76	0	456.85	600.12	830.03	270.49	221.72	749.27	433.64	795.87	583.89	1164.8	523.69	527.67	1083.98	587.94	535.64	242.41	188.05	365.29	158.68	145.95	259.9
Propionibacteriaceae_u_s	Bacteria	Actinobacteria	Actinomycetia	Propionibacteriales	Propionibacteriaceae	Propionibacteriaceae_u_g	Propionibacteriaceae_u_s	0	0	0	0	0	0	0	486.62	0	0	0	0	0	0	0	0	1645.41	0	0	0	0	0	0	0	0	0	0	0	0	0	0	0	0	0	0	1225.17	0	0	0	133.7	0	0
Cutibacterium acnes	Bacteria	Actinobacteria	Actinomycetia	Propionibacteriales	Propionibacteriaceae	Cutibacterium	Cutibacterium acnes	0	0	1218.45	1063.7	0	0	0	16098	0	0	0	0	0	0	0	0	1608	0	0	0	3647.29	0	0	1687.64	883.52	0	2743.3	3394.04	0	0	0	4246.33	0	0	0	0	0	0	0	3694.38	0	0
Propionibacterium_u_s	Bacteria	Actinobacteria	Actinomycetia	Propionibacteriales	Propionibacteriaceae	Propionibacterium	Propionibacterium_u_s	0	0	0	0	0	0	0	5684.6	0	0	0	0	0	0	0	0	0	0	0	0	594.98	0	0	0	0	0	0	606.23	0	0	0	913.78	0	0	0	0	0	0	0	3774.1	0	0
Cutibacterium namnetense	Bacteria	Actinobacteria	Actinomycetia	Propionibacteriales	Propionibacteriaceae	Cutibacterium	Cutibacterium namnetense	0	0	0	0	0	0	0	0	0	0	0	0	0	0	0	0	0	0	0	0	0	0	0	0	0	0	0	0	0	0	0	0	0	0	0	0	0	0	0	0	0	0
Pseudoflavonifractor_u_s	Bacteria	Firmicutes	Clostridia	Clostridiales	Ruminococcaceae	Pseudoflavonifractor	Pseudoflavonifractor_u_s	0	0	0	0	0	0	0	0	0	0	0	0	0	0	0	0	79.82	0	0	0	0	0	0	0	0	0	80.82	0	0	0	0	0	0	0	0	0	0	0	0	0	0	0
Pseudomonas_u_s	Bacteria	Proteobacteria	Gammaproteobacteria	Pseudomonadales	Pseudomonadaceae	Pseudomonas	Pseudomonas_u_s	0	0	0	0	0	0	0	512.73	112.82	0	0	0	0	0	0	0	0	0	0	0	0	0	0	0	0	0	0	0	0	0	0	0	0	0	0	0	0	0	0	0	0	0
Pseudomonas indoloxydans	Bacteria	Proteobacteria	Gammaproteobacteria	Pseudomonadales	Pseudomonadaceae	Pseudomonas	Pseudomonas indoloxydans	0	0	0	0	0	0	0	359.36	0	0	0	0	0	0	0	0	0	0	0	0	0	0	0	0	0	0	0	0	0	0	0	0	0	0	0	0	0	0	0	0	0	0
Romboutsia timonensis	Bacteria	Firmicutes	Clostridia	Clostridiales	Peptostreptococcaceae	Romboutsia	Romboutsia timonensis	0	0	0	0	0	0	0	0	0	0	0	0	0	0	0	0	0	99.14	0	0	0	0	0	0	0	0	0	0	0	0	0	0	0	0	0	0	0	0	0	0	0	0
Roseburia_u_s	Bacteria	Firmicutes	Clostridia	Clostridiales	Lachnospiraceae	Roseburia	Roseburia_u_s	2019.17	910.69	4166.4	1622.63	2463.18	1731.25	1514.86	1431.91	1707.45	1026.93	722.37	525.84	894.77	676.83	482.78	1418.87	3140.34	1815.86	16996.5	3101.03	580.17	1688.71	11177.4	14695.2	2004.42	1525.14	1285.44	1476.63	1413.16	1524.52	3009.56	1212.19	1626.69	1813.95	1478.34	679.02	951.73	996.79	1169.49	2361.37	542.77	1994.78
Staphylococcus aureus	Bacteria	Firmicutes	Bacilli	Bacillales	Staphylococcaceae	Staphylococcus	Staphylococcus aureus	0	0	0	0	0	0	0	0	0	0	0	0	0	0	0	0	0	0	0	0	0	0	0	0	0	0	0	165.45	0	0	0	0	0	0	0	0	0	0	0	0	0	0
Turicibacter_u_s	Bacteria	Firmicutes	Erysipelotrichia	Erysipelotrichales	Turicibacteraceae	Turicibacter	Turicibacter_u_s	0	0	0	0	0	0	0	0	0	0	0	0	0	0	0	0	0	0	0	0	0	0	0	0	0	0	0	104.33	0	0	0	0	0	0	83.85	0	0	0	0	0	0	0
																																									S
[truncated: 38 more columns]

## Sheet: Table S2
Table S2. Abudance scores of virulence factors in all samples
Name	11weekC-plus-O1_CP04434	11weekC-plus-O8_CP04434	11weekC_plus_M4_CP04434	11weekC-plus-O6_CP04434	11weekcon9_CP04434	11weekC_plus_M5_CP04434	11weekcon8_CP04434	11weekC-plus-O9_CP04434	11weekCP3_CP04434	11weekcon6_CP04434	11weekMor5_CP04434	11weekCP5_CP04434	11weekC_plus_M8_CP04434	11weekcon7_CP04434	11weekcon5_CP04434	11weekOxy7_CP04434	11weekCP1_CP04434	11weekC_plus_M2_CP04434	11weekMor7_CP04434	11weekC-plus-O7_CP04434	11weekMor2_CP04434	11weekCP6_CP04434	11weekCP4_CP04434	11weekC_plus_M6_CP04434	11weekC-plus-O3_CP04434	11weekC_plus_M9_CP04434	11weekOxy3_CP04434	11weekOxy2_CP04434	11weekC-plus-O2_CP04434	11weekC_plus_M3_CP04434	11weekOxy5_CP04434	11weekMor8_CP04434	11weekOxy4_CP04434	11weekOxy6_CP04434	11weekCP2_CP04434	11weekCP9_CP04434	11weekMor3_CP04434	11weekOxy8_CP04434	11weekC_plus_M7_CP04434	11weekOxy9_CP04434	11weekC_plus_M1_CP04434	11weekCP8_CP04434	11weekOxy1_CP04434	11weekMor9_CP04434	11weekC-plus-O5_CP04434	11weekMor6_CP04434	11weekCP7_CP04434	11weekMor1_CP04434	11weekMor4_CP04434
Bacteroides fragilis GENE bmhA	293983	29348.7	142278	54692.7	0	77772.6	0	255457	113285	0	129373	101406	101092	0	0	53786.1	111240	74530.5	90871.7	69770.2	47889.8	165992	111740	85632.5	173405	121897	66112.2	59556.2	79911.7	65168.6	57004.1	23524.7	84194.2	39195.1	137853	116605	55743.4	76910.1	39215.4	106566	81080.8	275390	45747.6	25358.4	172088	90496.9	109122	46137.3	45902.2
Bacteroides fragilis GENE exc	293253	27366.1	126800	55967.2	0	116490	0	230671	92461.4	0	115976	91649.7	103627	0	0	37047.8	108362	70742.3	85926.8	69928.8	50094.8	131871	108705	82079.9	129324	157449	77747.2	70694.4	69774.7	72478.6	72958.6	22898.1	79154.1	44023.7	134603	115498	41771.1	60912.7	33176.1	83523.3	89275.7	274252	45405.5	23652	161861	70412.6	107901	41345.7	34770.6
Bacteroides fragilis GENE int	265823	28599.5	132190	47564.6	0	104037	0	270064	106289	0	114431	100868	104147	0	0	32646.3	115936	64291.9	92280.5	86948.6	45656	160936	118985	65991.1	165374	134013	81905.7	59450.4	65959.5	62026.2	63257.7	21978.1	90389.5	41178.9	154826	107022	40510.9	50675.3	36184.7	111925	71352.6	299171	45767.8	23272.1	153138	83008.9	109645	36974.3	27734.3
Bacteroides fragilis GENE mobA	168162	13168.3	93866.3	29580.3	0	66389.3	0	167381	82787.3	0	79176.7	68562.6	76133	0	0	34751.2	85300.1	56415.7	64876.9	53955.5	30825.2	120419	85543.6	50748.9	143082	88600.1	52311	54497.5	57761.4	57082.6	42274.6	15708.9	46431	32128	84257	91363.6	33090.7	54475.4	23721.3	65373.1	52377.1	200562	21383.7	22694.5	120767	66898	81412.6	25210.2	16036.2
Bacteroides fragilis GENE mobB	230518	25215.6	134411	39979.6	0	77724.4	0	248641	96161.4	0	116360	95100.6	93219.1	0	0	39817.1	101814	54185.5	84389.7	62343.6	31284.4	130433	113809	66705.4	146376	92198.5	65954.8	54123.8	74177.6	73687.1	52706.4	23018.1	68745.5	41157.6	115725	104207	44223.2	60812.9	31167.6	114840	59988.8	229370	38762.3	21832.9	146187	80260.7	97013.6	39752.9	26274.9
Bacteroides fragilis GENE mobC	203397	20206	126104	44773.3	0	56507.9	0	225165	101452	0	100463	86783	79521.9	0	0	33842.2	95039.4	56230.7	70903.1	55420.1	25806.5	134015	100055	62049.8	145759	82005.2	57911.2	47171.5	68196.3	58722.5	49890.4	17902	53852.8	38621.7	122861	103226	37271.3	61937	27039.3	90405	67084.3	235187	38481.8	22651.1	154403	79364.4	77466.9	40977.6	25440.8
Bacteroides fragilis GENE rhuM	248285	15018	111615	56608	0	85527.1	0	229975	69623.4	0	107962	95112	78631.6	0	0	27752	94445.1	59554.1	50291.9	54438.4	36130.5	132296	84451.6	67741.6	162508	92167.5	55497.2	58287.1	73215.9	69114.3	53926.3	12368.5	59587.5	26273.1	140698	106842	35075.3	61075.2	20343.8	72806.2	58536.9	235473	39619.9	19491.5	173564	50341.1	89599.2	37569.3	27690.8
Bacteroides fragilis GENE rteA	136808	13945.5	80066	23257.4	0	42265.8	0	158598	67447.8	0	65521.4	61919	52532.5	0	0	30666.2	72965.8	39725.5	58361.8	35576.2	21368	107647	75616.1	46021.9	96691.8	64569.1	37172.8	29165.3	39689.3	45998.2	28468	13212.4	35736.2	26771.1	90603.9	74664.9	30342.6	40019.1	18147.8	56691.6	41724.9	156841	27708.7	13993.5	107584	46809.5	64660.2	35313.2	19729.5
Bacteroides fragilis GENE rteB	235353	19275.2	140821	35175.4	0	63764.2	0	229946	96267.8	0	121203	81329.1	80235.7	0	0	35709.4	104300	64462.3	75272	46842.5	31210.2	139045	109959	66117.4	151449	76480.7	44563.9	41021.1	63021.5	58964.1	37692.7	18989.8	60790.2	41187.2	119539	97783.6	40444	67672.6	32935.2	99163.9	65297.6	223255	40602	21344	148970	67971.6	92075.5	40918.3	25838
Bacteroides fragilis GENE rteC	165130	13711	79891.2	26834.9	0	50495.2	0	163131	48942.8	0	68399.3	53883	51165.7	0	0	21404.3	68949.1	44257.7	52604.5	25809.9	12955.6	108762	83455.9	49585.4	110481	50357.7	28146.5	28445.2	31368.8	40270	30439.6	12168.8	50667	29854.4	100853	76727.9	31687.4	36290.9	19776.3	54497.4	53070.6	150695	28930.3	19536.1	97146.1	48489.1	58138.1	29627.1	18717.4
Bacteroides fragilis GENE tetQ	139301	16285.4	95228.2	39550	0	53340.8	0	209337	70878.9	0	70334.3	70359.3	74810.4	0	0	39281.6	72999.7	49788.9	54218.7	53135	35048.3	118663	92596.9	63750.2	118701	50914.6	36160.9	31780	50262.6	60222.3	32722.1	20657	58999.4	23026.1	109273	80333.6	37229.8	53646.8	28508.5	63370.5	64033.8	233131	31867.7	17794	123675	86997.7	70392.6	36905.4	27749.6
Bacteroides fragilis GENE traF	0	0	0	0	0	0	0	0	0	0	0	0	0	0	0	0	0	0	0	0	0	0	0	0	0	0	0	0	0	0	0	0	0	0	0	0	0	0	0	0	0	0	0	0	0	0	0	0	0
Bacteroides fragilis GI 46242796	94611.2	18157.5	78754.1	23244.7	0	31507.6	0	132391	64137.3	0	48836.6	59382.4	50761	0	0	31106.4	62586.7	36506.3	43480.1	42744	17486.5	103092	68826.6	44307.4	91730.1	37885	30397.7	22724.4	33399.9	43885.5	27251.3	13753.2	31921	26103.9	87564.1	69229	26721.9	36868.4	20474.5	52215.7	40256	169185	31661.4	18210.7	98030.6	62434.3	55531.8	34320.9	23425.9
Bacteroides fragilis GI 46242797	202362	17153.3	91980.8	24557.5	0	38853.5	0	176268	72357.1	0	70499.4	78033.8	62841.5	0	0	39065.9	91593.9	45927.3	52269.8	38527.6	18863.2	99272.9	90709.5	56780.4	102786	47258.9	29790.3	26053.4	48718.2	51653.4	32489.9	24767.5	37627.1	30266.9	99687.5	85420.2	42590.1	48450.8	26596.6	70262.4	51470.2	205987	31879.7	20635.9	117761	64137.8	63545	36645.7	33687.6
Bacteroides fragilis GI 46242799	166180	18742.2	82035	32516.4	0	56734.2	0	182068	61844.8	0	83102.9	76574.5	66959.5	0	0	31411.4	80753.4	48940.7	55875.5	31875.2	21588.9	101196	80272.1	49914.2	104576	47183.8	30190.7	27857.3	45115.7	50919.1	40009.5	14563.2	43105.6	28086	95208.9	83277.6	30874.3	46970.8	25247	69789.6	54703.2	213251	36844.9	18262.2	129825	68086	64311.8	33112.4	28369.9
Bacteroides fragilis GI 46242805	266484	24679.6	133471	41983.2	0	82061.2	0	217216	83538.9	0	86614	76749.3	98472.6	0	0	32915.8	96243.6	56030.9	70211.9	52879.1	34260.4	100214	96300.2	75330.3	135274	119971	56763.6	49482.4	72766.6	45454.3	81773.4	15818.5	72399.7	43336.8	129609	80122.9	36326.4	59506.6	31930.2	85047.1	96555	234370	33422.5	19865.8	152728	66556.8	82943.8	40858.7	39032
Bacteroides fragilis GI 46242807	266073	22992.5	134503	57569.1	0	114221	0	216222	90539	0	118859	80449.7	95082.5	0	0	33971.2	98663.9	70515.6	68912	65680.8	40686.2	146230	100733	62682.5	124573	108475	69078	59435.2	64636.4	66476.6	72743.1	17986.5	74720.3	32906.1	130139	116414	41380.2	53865.8	32780.4	86895.5	75062.6	234573	42510	18829.3	156040	73395.1	104670	36086.1	28620.7
Bacteroides fragilis GI 46242808	222643	37089.6	101883	46207.2	0	94453.2	0	222977	80040.6	0	91742.8	87705.3	91053.7	0	0	32910.8	79197.7	53906.8	64649.3	58502.6	36603.2	141055	103911	66189.9	118254	97505.6	69542.6	53110.7	64932.5	63346	63051.3	21184	83813.2	25214.3	116657	85890.1	37391	44335.6	26348.5	77351.6	62683.2	258502	45542.9	30225.3	135613	52484.3	99370	34515.8	28858.7
Bacteroides fragilis GI 46242809	244768	21177.3	109475	41225.8	0	81807.7	0	188899	82183.6	0	103669	72211.8	75902.5	0	0	30019.7	93115.6	56185	50904.9	61249.5	38291.4	144962	83326.1	63995.5	142338	100977	53757.4	61182	60453.8	48885.6	42585.2	13771.1	53132.4	23041.8	109691	84177	25486.3	50495.1	23174.9	74853.9	52866.7	181780	29670.8	16528.8	138133	68267.9	67449.3	32650.5	29285.2
Bacteroides fragilis GI 46242810	190315	22019.8	114672	44434.7	0	102751	0	206151	68006.3	0	100589	78111.6	73640.4	0	0	23954.7	77586.2	47276.1	63809.5	58062.8	32190.5	113706	88573.1	60494	144770	114983	54125.7	55237.8	59506.6	42923.2	52462.4	12493.2	73518.5	18302	110629	94346.2	27849.3	39658.5	26187.1	70669.9	67471.5	208166	25908.7	25229.7	94167.5	62268.9	80234.7	36649.8	20075.4
Bacteroides fragilis GI 46242811	195284	10088.5	105862	37084.1	0	113795	0	212606	62716.4	0	86943.8	84903.6	76604.6	0	0	29836	79396.4	46890.4	54315.1	54686.5	33047	121765	89970.2	44746.7	133039	86726.5	58914.8	55223.4	47885.2	37775.4	54212	9604.79	68403.8	20651.9	91476.6	80947.3	36591.2	45009	18788.9	64627.1	50945.2	187681	36335.3	14237.5	112856	54212	86248.7	41034.1	26704.1
Bacteroides thetaiotaomicron GeneID BTV0318	24280.4	0	10719.6	0	22847.9	5102.99	15786.5	11062	10381.5	19746.4	12656.7	11411.9	13422.4	17960.2	11099.8	13786.1	8246.01	7329.49	5630.19	4090.88	5085.71	25230	13111.1	8410.61	42366.1	8747.04	3290.89	0	12902.9	3614.93	0	6577.08	4818.87	3329.14	13104.7	7182.46	0	5758.55	4068.45	6225.15	40391.9	14519.9	0	0	32872.2	6514.81	4641.94	6473.34	6526.67
Bacteroides thetaiotaomicron GeneID BTV0319	14483.1	0	12948.5	4435.07	20766.9	4011.36	15517.4	12036.2	9291.6	12930.3	7538.31	11686.2	15953.9	19295.2	17150	8736.58	11016.8	5779.2	4936.47	0	3387.41	40431.2	16981.2	8263.15	36746.5	10140.8	0	0	16625.4	3100.01	2595.25	5910.38	4065.95	2965.16	15341.4	12839.7	3062.46	7335.24	5153.53	8615.75	49725	14088.4	1774.68	6713.72	45324.4	8383.34	8100.39	9570.71	6289.66
Bacteroides thetaiotaomicron GeneID BTV0320	22726.8	4111.6	13924.2	3556.13	25586.6	6606.32	13605	15746.5	10398.3	16637.8	14321.8	14917.9	9782.38	30395	10204.1	10373.4	7919.5	7104.3	2170.92	7467.42	6192.47	31176.5	15396.7	9446.54	36033.2	13230.3	0	0	13102.2	0	0	4231.94	4496.44	0	13051.1	13005	0	6942.57	3556.13	7419.51	39860.2	16948.5	0	3136.02	42177.4	6258.09	5306.12	10333.5	9564.91
Bacteroides thetaiotaomicron GeneID BTV0526	8050.48	0	11504.6	0	13453.3	2896.05	13592.7	12184.3	7684.67	9652.34	7471.63	7719.09	8966.28	15839.8	7581.5	6454.45	5422.87	5294.23	5734.4	0	0	16832.1	9039.88	5638.07	19987.3	9011.84	0	0	5284.36	4250.53	0	0	0	4953.07	11898.1	5867.59	0	0	0	4676.33	36523.4	10815.2	0	0	23235.3	4741.27	4346.86	3833.08	5198.83
Bacteroides thetaiotaomicron GeneID BTV1213	29468.7	2604.7	18574.3	3606.36	32115.2	9236.87	24924.6	18186.1	15582.9	16717.8	18591.6	15606.8	17391.7	29021.4	8976.88	11892.5	11671.2	7639.78	4801.76	6120.26	9124.42	28716.3	14487.3	8555.03	50562.2	20412	4632.33	7113.37	23288.1	9791.66	2483.58	4269.27	4602.68	3428.56	15770.3	12632.4	3039.8	9446.1	5741.47	9343.03	56262.6	15852.2	6086.54	4469.54	50078.7	7026.07	10353.3	10080.1	8325.91
Bacteroides thetaiotaomicron GeneID BTV1214	14441.5	0	9724.39	0	17376.5	5781.82	11007.8	12659.9	10013.2	10065.8	6766.03	7335.92	7691.7	19418.2	7926.6	7194.18	7661.13	0	4568.91	3040.33	5302.1	18135	6896.65	5575.59	34427.9	8765.62	2685.42	0	8926.31	4330.87	0	0	3986.35	0	15355.9	7406.91	0	4387.85	0	4702.92	26982.2	12443.8	3309.1	0	25533.8	6346.15	6281.47	3873.91	2587.67
Bacteroides thetaiotaomicron GeneID BTV1571	16443	4596.46	13179.1	0	21163	8250.27	17315.4	12181.9	13871.7	18170	6657.12	16408.7	10531.9	17776.7	10531.9	7926	7957.31	2350.25	9520.87	6687.71	4538.38	26266.5	8797.95	8428.81	29458	11566.4	0	6089.63	9777.75	5025.52	0	0	2580.46	4393.61	10933.3	7375.66	0	6271.29	3944.42	8365.74	41535.7	13379.8	4557.73	5094.26	22287	10477.8	2518.17	7313.69	5045.14
Bacteroides thetaiotaomicron GeneID BTV1572	24595	0	12460.2	4410.08	17311	3962.71	17559.7	15452.4	6391.97	18484.7	9660.91	13811.5	11348.4	14046.6	14862.4	9640.45	9913.61	9804.23	7709.73	8813.26	6515.18	18411.1	16734.9	9009.06	38674.4	9402.22	0	0	13342.7	7017.46	2411.88	3817.06	6664.71	4072.42	13243.5	5001.35	3289.56	2994.81	2560.23	3956.63	53791.9	14919.8	0	0	37287.1	6606.15	7385.66	8342.87	7557.4
Bacteroides thetaiotaomicron GeneID BTV1573	25876.2	0	17503.8	6438.63	35766.6	11684.2	24897.4	24332.8	15376	27109.2	14446.9	19442.6	14623	33887.7	13380.2	17522.7	9828.19	9229.46	4757.6	7920.88	7572.22	35905.5	18895.6	15952	65149.7	20865.2	0	4424.15	23042.2	8562.16	0	3729.41	7897.77	7598.09	19114.8	15758.7	4937.69	10448.9	6109.56	9244.16	63636.5	21598	0	0	52808.4	9344.16	11587.8	6599.66	10279.2
Bacteroides thetaiotaomicron GeneID BTV1809	36821.1	4504.42	31894	7507.69	40479.7	12646.4	37137.1	24637.2	18109.7	24966.5	24246.3	21720.9	19894.7	41536.1	18552.1	13635.3	14269.7	12414.3	11116.7	9040.72	12043.6	42527.1	23670.2	18185.6	72469.4	31551.9	5176.13	5146.88	28158.8	11420.6	5090.37	7839.97	9676	5988.67	20845.4	16199	7189.16	11450.4	5660.48	8410.22	73315.7	26278.8	5626.99	5238.6	62290.1	10887.9	16199	10773.6	12470.1
Bacteroides thetaiotaomicron GeneID BTV1810	17049.1	0	17215.1	0	23742.9	7072.43	15554.8	8516.41	10074.1	14616.5	8741.49	17547.8	14994.4	17872.4	7957.01	5665.69	8725.39	5106.05	3393.66	5627.64	6619.77	23027.2	11063.4	9129.05	34868	12399.5	5241.46	0	11445.6	0	3852.34	3895.74	4077.31	2618.94	9738.73	9056.22	0	7088.11	0	6869.04	50193	19275.1	3636.33	0	35930.9	7080.27	7718.77	0	6387.19
Bacteroides thetaiotaomicron GeneID BTV1811	16024	3007.17	9271.55	1709.63	15568.4	0	11891.8	13432.7	10046.8	8314.21	11192.7	11808	9058.77	11421.6	5991.05	3357.95	6317.95	5222.09	2885.76	3094.34	3957.29	16219.7	6077.35	6705.46	22235.9	7509.09	3050.71	2929.04	6666.57	4969.07	0	0	1976.34	4866.48	7400.59	4913.07	2602.56	3948.24	2920.38	3633.51	25058.3	10633.3	0	0	27292.5	3517.58	2458.39	2842.58	3669.29
Bacteroides thetaiotaomicron GeneID BTV1812	15944	0	10482.9	3755.46	16759.9	4535.58	11416.6	11430.7	5638.3	14119.6	8287.05	7353.62	11534	15297.6	10158.4	6605.47	5958.59	5303.1	4598.61	3812.9	4775.66	13367.4	8047.95	7313.53	29645.3	8061.46	0	0	11379.1	4839.09	4168.09	2944.1	2383.97	3292.12	10520.1	6032.48	0	4205.5	2644.44	6364.13	28226.8	15822.3	3616.45	0	27600.4	4915.35	5401.68	4418.23	5051.28
Bacteroides thetaiotaomicron GeneID BTV1813	20969.8	0	15720.8	3688.77	25447.7	5424.99	17662.1	21288.3	13402.8	19351.7	12330.2	14785.4	13695.4	19283.3	11532.3	7481.97	10796.3	5783.69	6712.78	4459.57	5079.31	22912.7	12063.6	8132.64	38038.9	13045.1	3149.74	0	11411.2	8677.12	5169.34	4555.85	0	5357.71	11670.5	10592.2	0	6500.84	0	5169.34	38664.2	17913	4649.82	0	38999.6	6166.02	7026.78	7417.52	5830.67
Bacteroides thetaiotaomicron GeneID BTV1814	24136.3	0	12974.4	5955.45	28146.9	7650.2	24575.7	19965.1	12572.6	22244.1	18059.3	18312.1	13477.9	21121.6	10341.2	8919.57	10559.3	5563.83	8175.97	7486.9	7628.04	30676.9	12871.7	8534.23	42957.6	12930.4	5300.09	3360	17612.6	8744.95	3691.37	4659.37	3042.53	8711.19	16964.5	15964	0	9428.67	6662.94	6583.88	44824.1	16858.7	3212.03	5289.47	42290.8	9459.88	8820.94	7825.02	6439.68
Bacteroides thetaiotaomicron GeneID BTV1815	13083.5	0	10615	2496.44	16574	4358.29	16224.2	10457	8461.97	12882.5	9107.07	6682.1	9412.89	21215	8255.28	7633.75	7481.92	4353.41	4372.96	0	6015.96	18939.7	9811.69	5323.81	25856.9	11739.6	0	0	13189.7	4875.13	0	0	0	4022.86	11816.9	6112.78	0	5203.68	0	3662.35	34291.1	12899.2	3571.73	0	31458.1	4071.25	4221.76	4358.29	4289.96
Bacteroides thetaiotaomicron GeneID BTV1816	22421.8	0	19357.5	5034.7	21415.9	5697.93	22143	18726	9079.05	26649.8	12634	15156.5	15453.8	19875.1	14329.8	12324	15003	8495.52	6804.75	4769.1	2204.92	33630.5	12483.8	10426.4	31001.1	10279.9	0	0	12864.5	4287.46	4654.62	2331.79	7092.38	7926.55	21181.2	6124.72	3549.51	7954.88	2395.62	6592.38	54059.4	14116.4	2849.24	5302.23	35400.3	13005.2	2997.41	9551.31	8210.4
Bacteroides thetaiotaomicron GeneID BTV2038	26017.5	0	14483.5	6285.67	26895.2	11464	17491.9	21794.2	10608.3	18446.7	11272.4	15750.1	21072.2	24938	9200.66	9131.41	10235.9	9701.02	7984.02	5869.7	6454.97	26067.9	15283.8	11855.3	37972.9	22472.8	7012.98	4189.37	18069.3	5935.5	5610.66	4519.18	8872.24	4913.05	18884.8	11638.1	4186.21	7766.23	0	6544.82	58933	19023.5	2940.48	0	46925.6	5051.67	10961	7518.67	3007.01
Bacteroides thetaiotaomicron GeneID BTV2143	32105.1	0	21059.4	5473.85	32010	13253.1	30852.2	30561.9	20383.1	34781.7	19718.2	24485.6	22171.1	41009.4	14716.7	14550.1	15059.5	13244.4	7880.03	10585	9375.95	45811.9	19199.9	18260.6	58163.1	17362	3245.31	3617.01	23561.9	13105.6	6335.62	6077.69	7590.99	7520.29	26082.6	21184	2813.4	11949.5	6245.07	9610.31	73546.9	30599.7	7509.41	6098.92	70542.9	13745.9	7828.13	8817.82	14144.5
Bacteroides thetaiotaomicron GeneID BTV2144	17842.9	0	13068.4	3028.99	23533.1	4786.13	17274.2	10169.8	16826	14160.1	7159.93	17776.7	11061.5	14379.7	8932.26	7308.72	6304.77	4198.13	7487.76	2227.05	6427.77	22503.7	14852.4	6147.08	26671.4	10948.8	4253.69	0	14496.1	6533.43	3430.96	5423.85	3806.49	4893.58	11105.4	10089.2	2221.95	5527.27	2519.85	3839.39	46078.6	10145	0	4774.84	32054.8	5671.33	8034.05	4471.27	7799.34
Bacteroides thetaiotaomicron GeneID BTV2145	35562.2	3198.33	21816	7041.32	33442.1	8714.46	26465.3	29318.4	19515.3	31048	21427.4	21307.5	19720.8	37790.9	14316.4	13481.5	12438.3	10714.2	8278.33	9069.15	9057.98	40325.8	17185.6	11969.8	58969.5	21612.5	3186.74	0	23243.9	9264.77	3241.41	6921.92	5560.61	4244.43	22691.3	16237.9	5553.55	10525	8731.14	9781.06	62612.8	27609	4177.75	0	60360.3	9638.6	8655.18	10714.2	10494.7
Bacteroides thetaiotaomicron GeneID BTV2146	26730.8	0	20715.7	5737.23	26775	9245.78	23218.4	23556.6	17162.2	24255.1	13240.4	16024	19049.6	31704.5	11332.1	13887.3	17008.3	9018.19	7509.29	8650.27	9259.73	38100.3	17241.7	14495.9	49422	20200	4366.6	4189.7	24142	10838.8	5852.02	6604.24	4956.45	6977.32	16909.1	12618.5	0	10496.3	2742.28	7584.33	59897.6	19067.1	5611.7	4880.63	50760	11520	11382	9259.73	9969.68
Bacteroides thetaiotaomicron GeneID BTV2147	32473.8	0	24543.2	9029.14	29596.2	8829.13	25108	33030.7	21739.9	30400.1	11574.6	28814.4	17610.7	30412.1	18027.3	14521.2	11864	10143.3	10457.1	10550.1	11134.7	48132.1	18281.6	13271.4	50233.2	22049.6	3217.25	6179.46	21422.9	6455.84	6011.65	6706.46	7392.68	7330.91	22355.9	18118.4	5611.19	12045.3	0	11672.2	63157	32485.8	4418.19	3520.01	51164.7	14613.9	14780.8	8197.51	11495.1
Bacteroides thetaiotaomicron GeneID BTV2148	31163.8	0	17904.8	7717.53	25506.9	7125.15	22933.7	25424.1	21054.8	25477.9	16499.4	17645.8	19185.6	28756.3	14606.7	12613.9	12894.4	7301.56	8627.06	9905.58	4739.01	34481.8	21265.9	13179.4	48582.5	18108.3	4697.96	3196.61	24754.6	11468.6	0	5761.35	6556.31	7808.31	21639.9	20941.3	4235.78	7771.98	0	8847.94	66275.3	16835.7	5561.96	3147.77	57580.3	11803.3	10381.1	8549.9	7652.24
Bacteroides thetaiotaomicron GeneID BTV3244	31927.5	0	16343.6	0	31976.8	6844.16	21976.8	21684.4	14266.6	18849.9	19840.9	17988.3	14115.7	32730.1	10913	15525.9	13750.5	7441.05	6587.71	3997.79	9823.64	31508.5	16493.1	9946.85	53749.1	18457.4	0	3949.01	16466.3	10175.6	4499.51	5018.23	4648.43	5635.11	17779.4	10102.9	0	12166.7	5805.12	8533.71	72734.6	17142.7	3641.8	3369.66	52827.8	10375.8	9979.5	7384.96	7283.41
Bacteroides thetaiotaomicron GeneID BTV3245	18705.7	0	18297.5	4266.46	25227.4	0	14693	16750.4	15714.4	14834.6	6724.75	15660.1	8548.99	23401.1	11300.4	8102.04	6370.4	6321.72	6687.98	5358.46	4053.28	23820.7	12887.4	6175.96	37871.2	9298.14	2890.04	0	14470.9	5162.4	6927.42	3750.52	5759.34	5964.17	8108.32	11726	0	5891.77	5239.52	6315.64	43277.2	11929.6	3932.95	2623.04	37953.5	9272.62	8713.4	5699.27	5115.01
Bacteroides thetaiotaomicron GeneID BTV3246	39986.5	3944.32	28296.1	7087.79	40988.1	10121.9	29458.8	29993.3	19447.8	33378.2	30108.7	25460	20695.8	41972.9	13741	16267.3	17815.3	12455.1	11329.1	10706	14951.3	44252.9	21721.1	14155.4	78889	27952.3	7356.59	6598.92	30000.3	10504.7	6622.58	7508.39	8006.05	7915.49	19885.8	16306.4	3223.81	11105.7	6020.3	13506.6	70594.8	25113	6545.72	3240.15	79820.7	10386.6	10787.1	7518.39	11072.4
Bacteroides thetaiotaomicron GeneID BTV3476	26155.9	3269.39	15799.7	4858.76	33658.1	8462.06	25005.6	29237.9	19879.9	29477.9	17120.8	17735.8	14319.6	34883.8	16929.6	12281.1	18709.2	10738	10181.9	7970.62	6775.55	37341.4	22159.1	11596.2	67921.1	15705.8	0	0	18742.3	9735.52	4123.95	7012.54	7539.28	6981	21260.2	14098	0	7671.59	5304.25	7930.23	67023.3	25522.3	6310.87	4219.55	60956.3	11606.7	9368.3	7829.36	10289.1
Bacteroides thetaiotaomicron GeneID BTV3480	20569.9	0	15880.9	4366.57	29382.7	9707.72	20119.2	13692.6	15795.3	33159.6	11126.2	20471.8	10210.9	29638.3	15719.2	11537.1	7929.73	14715.9	10256	5149.61	6831.6	45987.8	17623.5	10835.1	44091.3	6891.56	0	0	11098.9	4813.05	1857.28	0	3791.54	5881.9	16807	20266	0	0	6185.1	0	62307	13898.4	5256.96	7772.82	34925.9	13384.6	6524.31	7999.6	8262.3
Bacteroides thetaiotaomicron GeneID BTV3481	17826.2	3804.05	20327.2	4642.3	27964.3	10108.8	21499.7	24405.4	16082.9	32591.4	13347.4	23980.1	15736	27054.1	19465.9	10600.3	14157.4	8339.4	9537.16	3760.6	9030.83	41525.9	17642.3	10083.4	38802.3	8029.82	0	0	10858.6	8339.4	3205.46	3990.93	4608.41	3433.6	21432.2	15305.3	0	5134.8	7029.07	7824.9	46532.4	24023.1	6355.13	0	43285.1	14493.3	8992	8266.97	7044.63
Bacteroides thetaiotaomicron GeneID BTV3482	23131.6	3606.95	19630.4	2763.55	30086.2	6770.93	19477.6	19456.7	17904.3	26172.7	12406.1	16738.1	18721.6	26205.1	16731.9	16141.5	16180.6	7488.54	10366.5	5806.91	6617.55	38723.4	24844.7	15663.9	48725.8	10059.1	0	0	15091.8	9744.96	0	2782.15	6304.52	6408.68	19601.1	14877.9	0	8089.49	7182.45	10619.8	60847.1	16353.2	7046.86	3308.52	48764.6	11254.9	9885.34	10217.6	9079.22
Bacteroides thetaiotaomicron GeneID BTV3502	10538.5	0	9884.44	0	24474	6749.61	20788.2	9338.83	7528.38	13483.9	9988.12	9471.16	11092.8	11529.8	8101.89	5176.27	3695.4	8448.71	5488.84	4439.97	0	19943.5	14257.6	5475.2	17404.7	0	1725.97	0	9559.52	6024.66	3047.64	5379.82	0	0	6777.72	5584.49	0	0	0	5831.5	40028.7	16547.2	5108.67	0	19377.4	8217.28	7102.13	8188.41	11484.5
Bacteroides thetaiotaomicron GeneID BTV3705	65055.2	0	57153.3	7704.08	100897	16749.2	88649.5	57280.2	50822.6	69634.2	48991.6	53874.8	65804.4	87719.8	34883.4	46704.8	34020.7	25622.9	10972.7	10156.3	16588.6	115255	49650.4	29444.7	191498	28684.1	6335.21	10839.2	53828.9	28149.8	13995.7	8668.95	21938.3	16378	41487.3	39541.8	7540.19	22094	11575.6	19343.6	193298	72586.2	9469.72	10677.5	168289	23803.8	26045.7	23594.5	28480.9
Bacteroides thetaiotaomicron GeneID BTV4098	37543.2	0	22029.4	8424.04	32312.2	11027.3	31383	27444.9	17108	36707.3	17354.9	20500.8	24354.8	22260.8	14559.1	14283	13614.3	14427.3	12496.9	9046	9478.28	32738.5	17034.4	13155.1	62730.6	26141.7	6135.5	6270.37	19633.2	7775.73	6895.18	3653.66	6568.31	5576.81	18185	17728.1	2874.81	12283.9	7247.47	8977.53	74003	25084.2	4803.87	3488.12	49646.8	15587.8	10829.6	7024.11	10435.6
Bacteroides thetaiotaomicron GeneID BTV4099	36452.7	0	26746.8	8718.47	42097.5	12537.1	30382.4	28110.8	23004.7	31617.8	21525.9	26603.9	20244.5	39648.1	20723.8	16835.9	17083	12176.3	9614.56	9280.23	12608.5	44320	22779.2	12270.6	71285.8	23629	7189.95	4836.57	24972.4	10748.9	5820.17	7479.52	7818.26	7356.4	22333.1	18743.4	4836.57	14552.8	3718.98	11900.2	72009.6	26284.5	7662.63	4813.86	73539.1	14139.6	12484.6	11937.8	10178
Bacteroides thetaiotaomicron GeneID BTV4100	18051.2	0	13536.1	7803.13	15303.8	2200.51	16105	18380.9	8995.1	11886.9	7775.03	11560.5	16554	18664	10136	6361.65	8966.46	5899.67	6320.7	5242.86	7887.49	16321.6	14401.2	8509.88	38884.9	17363	0	0	9339.76	5442.75	4702.13	2495.04	2614.42	0	12110.1	9845.45	0	5402.68	0	4080.43	46427.2	15904.2	0	0	38266.3	9440.61	7146.67	6911.22	5778.22
Enterobacter aerogenes GENE kleB	0	0	0	0	0	0	0	0	0	0	0	0	0	0	0	2452.67	0	0	0	0	0	0	0	0	0	0	0	0	0	0	0	0	0	0	0	0	0	0	0	0	0	0	0	0	0	0	0	0	0
Enterobacter aerogenes GENE kleG	0	0	0	0	0	0	0	0	0	0	0	0	0	0	0	0	0	0	0	0	0	0	0	0	0	0	0	0	0	0	0	0	0	0	0	0	0	0	0	0	0	0	0	0	0	2319.29	0	0	0
Enterococcus faecium GENE aadE	0	0	0	0	0	0	0	0	0	0	0	0	0	0	0	0	0	0	0	0	0	0	0	0	0	0	0	0	0	0	0	0	0	0	0	0	0	0	0	0	0	3354.73	0	0	0	0	0	0	0
Enterococcus faecium GENE sat4	0	0	0	0	0	0	0	0	0	0	0	0	0	0	0	0	0	2855.73	0	0	0	0	0	0	0	0	0	0	0	0	0	0	0	0	0	0	0	0	0	0	0	3506.04	0	0	0	0	0	0	0
Klebsiella pneumoniae GENE tnp	0	0	0	0	0	0	0	0	0	0	0	0	0	0	0	0	0	0	0	0	0	0	0	0	0	0	0	0	0	0	0	0	0	0	0	0	0	0	1891.47	0	0	0	0	0	0	0	0	0	0
Staphylococcus aureus GI 1527 Branch	0	0	0	0	0	0	0	0	0	0	0	0	0	0	0	0	0	0	0	0	0	0	0	0	0	0	0	0	0	0	0	0	0	0	0	0	0	0	0	0	0	0	0	0	0	0	0	0	0
Streptococcus pyogenes GENE mefA	55140.2	4951.6	31744.2	9128.65	0	13323	0	63723.4	25422.1	0	22181.5	17614	23868.5	0	0	15386.6	25095	14320.6	19252	15440.6	5079.43	38801.4	22160.4	13665.8	46324.7	19182.8	13253.2	11352.4	18042.7	15558.9	0	5492.24	10772.8	8313.84	27268.5	27264.9	8696.39	12749.4	6659.79	22550.2	24427.8	46120.7	11827	8203.55	53145.6	23183.7	15420.4	9332.88	10844.3
Streptococcus pyogenes GENE msrD	10888.6	0	8775.05	0	15147.6	3270.16	11702	11457.6	8578.26	13146.9	6499.09	11507.6	6201.82	18639.3	6814.58	6465.98	6193.58	4116.44	3057.44	3249.82	4542.65	12219.1	8889.36	6568.12	26124	8663.76	0	0	8689.43	4119.05	0	0	3379.72	4487.12	12266.5	6825.68	2561.02	3374.61	0	4885.52	35145	11463.5	0	0	23666.4	5096.93	3861.13	4693.79	3736.82
[truncated: 31 more columns]

## Sheet: Table S3
Table S3. Abudance scores of antimicrobial Resistance gene in all samples
Name	11weekOxy6_CP04434	11weekC-plus-O5_CP04434	11weekCP4_CP04434	11weekMor9_CP04434	11weekC-plus-O4_CP04434	11weekMor1_CP04434	11weekC_plus_M2_CP04434	11weekC_plus_M3_CP04434	11weekcon8_CP04434	11weekC-plus-O2_CP04434	11weekC-plus-O7_CP04434	11weekC-plus-O9_CP04434	11weekcon5_CP04434	11weekOxy2_CP04434	11weekCP1_CP04434	11weekC_plus_M5_CP04434	11weekC-plus-O8_CP04434	11weekCP9_CP04434	11weekC_plus_M1_CP04434	11weekMor3_CP04434	11weekCP6_CP04434	11weekC_plus_M8_CP04434	11weekC_plus_M7_CP04434	11weekOxy3_CP04434	11weekcon7_CP04434	11weekMor7_CP04434	11weekCP3_CP04434	11weekOxy7_CP04434	11weekMor6_CP04434	11weekcon6_CP04434	11weekMor4_CP04434	11weekOxy9_CP04434	11weekCP5_CP04434	11weekMor8_CP04434	11weekMor5_CP04434	11weekC-plus-O3_CP04434	11weekCP8_CP04434	11weekC_plus_M6_CP04434	11weekOxy1_CP04434	11weekC_plus_M9_CP04434	11weekOxy8_CP04434	11weekCP2_CP04434	11weekMor2_CP04434	11weekC-plus-O6_CP04434	11weekCP7_CP04434	11weekOxy4_CP04434	11weekC-plus-O1_CP04434	11weekcon9_CP04434	11weekOxy5_CP04434
Aminoglycoside GENE aadE 1 KF864551	22246.9	15040.2	0	5841.98	6122.93	12017.7	15001.7	8710.71	25587.6	8319.34	9313.13	15443.7	10040.5	8283.27	4529.69	9167.07	12120.3	5434.49	7809.48	7789.95	4575.52	9699.42	21179.6	0	14648.4	4854.72	0	10325.8	3735.79	18362.8	16869.9	3852.31	10309	10568.1	4750.17	7103.41	14630.9	9839.72	13528.4	5845.13	13955	3221.58	3792.5	8217.73	5609.59	7835.54	38640.6	14348.3	9506.06
Aminoglycoside GENE ant(6)-Ia 1 AF330699	0	0	0	0	0	0	0	0	0	0	0	0	0	0	0	0	0	0	0	0	0	0	0	0	0	0	0	0	0	0	0	0	0	0	0	0	3837.49	0	0	0	0	0	0	0	0	0	0	0	0
Aminoglycoside GENE aph(3')-III 1 M26832	0	0	0	0	0	0	0	0	0	0	0	0	0	0	5225.86	2247.39	0	0	0	0	0	0	0	0	0	0	0	0	0	0	0	0	0	0	0	0	4952.3	0	0	0	0	0	0	0	0	0	0	0	0
Macrolide 142 1863 Branch	10342.5	61701.5	27880.9	9049.8	11039.2	11472.8	16606.4	19057.6	0	21361.5	17314.1	73176.8	0	12037.6	29628	15133	7167.33	31088.3	31787.3	9899.97	46892.7	27569.8	7750.66	15756.5	0	22760.2	27855.1	20077.7	26287.3	0	12399.8	24119.8	22597.2	6713.75	24084.9	55839.2	53928	17279.4	13126.8	20894.6	15187.8	32169.7	7617.21	10964.3	19494.6	13106.6	59654.7	0	0
Macrolide 46 1866 Branch	0	0	0	0	0	0	0	0	0	0	0	0	0	0	0	0	0	0	0	0	0	0	0	0	0	0	0	0	0	0	0	0	0	0	0	0	0	0	0	0	0	0	0	0	0	0	0	0	0
Macrolide 63 1834 Branch	0	0	0	0	0	0	0	0	0	0	0	0	0	0	0	8246.22	0	0	0	0	0	0	0	0	0	0	3277.25	0	0	0	0	0	0	0	0	0	0	0	0	0	0	0	0	0	0	0	0	3932.51	0
Macrolide 80 1861 Branch	0	0	0	0	0	0	0	0	25042.9	0	0	0	15535.1	0	0	0	0	0	0	0	0	0	0	0	28000.5	0	0	0	0	33893.6	0	0	0	0	0	0	0	0	0	0	0	0	0	0	0	0	0	37792	19427.9
Macrolide 92 1836 Branch	0	8749.95	0	0	0	0	0	0	5214.4	0	0	4392.85	5429.73	0	2616.75	0	0	0	8743.03	0	4945.14	0	0	0	3946.32	0	0	2962.98	3999.84	11590.6	0	2598.84	4729.06	0	0	7597.14	4568.58	0	0	0	0	3289.86	0	0	0	2450.22	4380.1	0	0
Macrolide GENE msr(D) 1781 Branch	0	0	0	0	7414.58	0	0	0	0	0	0	0	0	0	0	5477.84	0	0	0	3812.27	0	0	0	0	0	6320.42	0	0	0	0	0	0	0	0	0	0	0	0	5771.16	0	6498.96	0	0	0	0	0	0	0	0
Macrolide GENE msr(D) 2 AF274302	0	10959.4	4918.38	0	0	2300.84	0	0	5682.38	3880.83	2121.29	4923	3102.65	0	2681.12	0	0	3231.45	15683.5	0	6404.95	3619.19	0	0	7599.95	0	3460.18	3366.04	2424.61	6114.72	2591.2	2298.04	4612.49	0	2492.27	10899.2	4369.12	2696.35	0	3475.62	0	5568.33	0	0	2075.66	1471.56	5631.82	5507.98	0
Macrolide GENE msr(D) 3 AF227520	0	11516.8	4608.95	0	0	1747.18	2237.19	2269.37	5628.47	4245.66	1630.07	5521.21	3448.04	0	3183.46	0	0	3169.97	17289	0	6193.59	3200.39	0	0	8721.24	0	4112.35	3373.88	2234.43	6516.31	0	2556.51	5687.59	0	3156.8	11946.1	5834.96	2912.63	0	4323.7	0	6064.84	2644.66	0	0	0	5343.32	7435.24	0
Tetracycline 10 2473 Branch	0	0	0	0	5923.43	0	0	0	0	0	0	0	7447.06	0	0	0	0	0	0	3972.22	3978.14	0	0	0	7913.83	6096.34	0	0	0	0	0	0	0	0	0	0	0	6954.46	0	0	0	0	0	0	0	0	0	0	7867.78
Tetracycline 16 2454 Branch	0	0	0	0	0	0	0	0	16859.4	0	0	0	0	5199.55	0	0	0	0	0	0	4612.29	0	0	7028.4	0	0	2827.39	0	0	11513.8	0	0	0	0	11433.3	0	0	0	0	0	0	0	0	5901.69	0	0	0	0	0
Tetracycline 22 2419 Branch	0	0	0	0	0	0	0	0	0	0	0	0	0	7030.97	0	0	0	0	0	0	0	6968.6	0	0	0	0	0	0	0	0	0	0	5816	0	0	0	0	0	0	5478.4	0	0	0	0	0	0	0	0	0
Tetracycline 26 2483 Branch	0	0	0	0	0	0	0	0	0	0	0	0	0	0	0	0	0	0	0	0	0	0	0	0	0	0	0	0	0	0	0	0	0	0	0	0	0	0	0	0	0	0	0	0	0	0	0	0	0
Tetracycline 35 2437 Branch	0	0	7181.38	0	0	0	0	0	0	0	0	0	0	0	0	0	0	3014.23	0	0	0	0	0	0	0	0	7375.3	0	0	0	0	0	0	0	0	0	0	0	0	0	0	5700.43	0	0	3069.45	0	0	0	0
Tetracycline 37 2421 Branch	10847.4	0	0	7394.79	0	0	0	5133.7	0	0	4039.94	7994.32	0	0	0	0	11580.3	5187.78	0	2824.45	0	0	3768.88	0	0	0	0	7283.5	0	0	18012.4	4717.37	0	0	0	0	11647.8	0	0	0	4887.8	0	5078.23	5571.61	7004.37	4919.47	0	0	8463.61
Tetracycline 41 2477 Branch	5672.85	0	0	2373.53	0	3907.9	3283.86	3908.71	6295.42	4269.78	0	7427.96	0	0	3270.8	0	5795.56	0	5534.07	0	0	0	3463.61	0	0	0	0	0	0	0	4821.54	3326.05	0	3773.69	3568.29	0	4508.6	0	0	0	3625.45	0	6048.49	0	0	0	6757.14	0	0
Tetracycline 43 2485 Branch	20537.5	103980	76453.3	16159.7	23240.4	31368	42717.6	52296.4	0	42496.3	44803.4	171967	0	26463	59452.3	44853.9	14664.5	67767.8	54050.1	31745	101445	62685.7	24716.4	31380	0	45330.1	59238.2	33018.7	71634.5	0	24920	53698	61766.7	19128.6	57549.4	98753.9	193944	52729.1	27208.9	43357	45574.2	89995.4	28606.9	33208	57866.1	48110.6	121380	0	25836.2
Tetracycline 44 2457 Branch	16147.3	5871.46	3745.53	13060.5	5547.48	20856.8	13472.8	6024.67	0	5765.41	4438.16	6167.53	7629.09	0	5340.73	3419.18	14815.6	2820.16	4422.95	4330.33	0	4466.09	12793.9	0	7916.06	6314.25	0	6623.23	10914.3	0	14577.8	4462.26	0	11466.5	0	2691.66	17845.9	12460.6	3434.62	3426.73	4022.86	2323.9	3970.4	0	5776.6	3305.95	5481.05	6945.34	2566.7
Tetracycline 7 2471 Branch	0	10405.4	3318.7	0	0	0	0	0	0	0	0	0	0	0	0	7245.94	0	0	0	0	0	0	0	6081.25	0	0	3341.19	0	9452.79	7009.95	0	0	0	0	0	7999.82	0	0	7415.57	5351.31	0	3711.52	0	0	0	10061.8	0	9747.25	0
Tetracycline GENE tet(32) 2 EF626943	4494.4	0	0	0	0	0	0	1674.26	0	0	0	4419.46	0	0	0	0	8300.91	3303.02	0	3690.26	0	0	0	2276.94	0	0	0	4277.94	0	0	17467.6	2830.5	0	0	0	0	9351.06	0	2682.08	0	4144.84	0	3709.24	3550.67	2741	2845.5	0	0	5253.58
Tetracycline GENE tet(40) 2 FJ158002	8405.78	13826	5455.12	5966.29	13504.4	10603.5	9089.37	9508.95	5913.57	10563.6	10457.2	18643.8	9236.63	5243	8903.82	6353.91	10490.4	15792.8	16238.3	5844.98	5637.28	7111.95	6870.83	8642.72	7118.31	8623.21	5387.38	6981.75	9522.09	8431.7	17150.6	10347.7	5708.48	11143.9	8567.98	20299.5	7668.99	9377.6	4384.39	7339.99	2739.23	7287.03	9203.89	8260.09	12853.6	8519.28	12263.8	7169.19	11391.7
Vancomycin GENE VanR-D 2641 Branch	981.15	0	0	0	0	0	3401.69	0	0	2165.03	1280.25	2517.42	2212.81	1258.33	0	0	0	0	5109.08	0	0	0	0	0	0	0	958.62	0	0	0	0	955.44	0	0	0	0	0	0	955.44	0	0	0	0	0	0	273.06	0	0	958.62
[truncated: 31 more columns]

## Sheet: Table S4
Table S4. Abundance (copies per million) of MetaCyc pathways in all samples
Name	11weekC-plus-O1_CP04434	11weekOxy8_CP04434	11weekC-plus-O5_CP04434	11weekOxy9_CP04434	11weekC-plus-O7_CP04434	11weekC-plus-O6_CP04434	11weekC-plus-O4_CP04434	11weekC-plus-O3_CP04434	11weekC-plus-O2_CP04434	11weekC-plus-O8_CP04434	11weekC-plus-O9_CP04434	11weekOxy6_CP04434	11weekOxy7_CP04434	11weekOxy3_CP04434	11weekOxy5_CP04434	11weekOxy4_CP04434	11weekMor7_CP04434	11weekMor9_CP04434	11weekMor6_CP04434	11weekOxy1_CP04434	11weekMor5_CP04434	11weekMor8_CP04434	11weekMor2_CP04434	11weekOxy2_CP04434	11weekMor4_CP04434	11weekMor3_CP04434	11weekC_plus_M8_CP04434	11weekCP7_CP04434	11weekMor1_CP04434	11weekC_plus_M7_CP04434	11weekC_plus_M4_CP04434	11weekC_plus_M2_CP04434	11weekC_plus_M5_CP04434	11weekC_plus_M6_CP04434	11weekCP9_CP04434	11weekC_plus_M9_CP04434	11weekCP8_CP04434	11weekC_plus_M3_CP04434	11weekC_plus_M1_CP04434	11weekCP6_CP04434	11weekCP4_CP04434	11weekCP5_CP04434	11weekCP3_CP04434	11weekCP1_CP04434	11weekCP2_CP04434	11weekcon9_CP04434	11weekcon6_CP04434	11weekcon7_CP04434	11weekcon8_CP04434
N10-formyl-tetrahydrofolate biosynthesis	10889.6	2960.05	10293.2	6456.92	10944.8	12396.3	7493.91	11823	6853.93	9868.74	8406.32	4837.13	5716.22	9851.91	2254.94	4761.22	8949.05	2986.66	7924.71	7518.38	5962.37	1428.24	4986.55	1847.83	1265.86	2832.36	6005.63	5399.87	5065.93	5624.91	7494.72	6865.28	3288.3	7240.03	6965.4	8760.66	5938.11	8101.55	9877.22	8508.59	9692.59	6631.34	6577.62	5448.91	9600.36	9923.45	8807.33	9456.98	8477.42
homolactic fermentation	4001.85	10366	5275.54	10218	4204.44	3119.8	4923.24	5953.76	3705.03	6171.63	8337.56	10317.7	8167.18	10250.5	10539	11247.1	2275.15	7218.78	5151.68	1054.76	6994.45	5520.91	407.202	6001.28	5688.4	7986.89	7561.56	10385.5	4093.15	5890.88	7990.99	5468.12	8380.03	3933.5	12346.8	6145.54	9128.55	0	2575.67	10167.1	6204.46	1853.16	8236.38	8981.55	9329.09	5486.18	2391.78	2982.11	2210.79
glycolysis III (from glucose)	18605.7	11999.2	16176.7	14315.3	19177.1	15717.4	15145.5	19480.6	18911.2	15331.6	16349.2	13548.1	19447.6	16481.2	18136.5	20594	20089.8	8427.75	20087.3	25632.8	16571.9	14825.1	5450.78	11317.8	16602	22333.7	21549.3	23091.3	11137.8	13943.8	22285.1	16521.5	20474.6	19009	23406.4	15685	21870.6	12078.6	19857.3	25435.6	16769.4	21990.3	16648	16798.9	17455.1	21057.9	15653.2	17681.7	10634.4
L-ornithine de novo biosynthesis	1234	3398.92	3585.84	1871.23	2462.74	1007.99	6842.94	5531.02	2308.34	0	1338.36	0	3024.03	1648.28	2164.97	298.763	1379.21	4653.43	627.974	2321.43	4729.22	0	1991.93	1717.09	1320.41	1036.28	2897.5	2791.71	2082.05	777.722	3031.49	1068.12	0	1676.98	2972.94	3727.47	2191.07	1264.16	3389.4	4404.05	3050.09	2550.66	3156.73	4245.62	1910.03	6827.36	7335.51	5484.89	5745.18
L-arginine biosynthesis I (via L-ornithine)	7170	12695.4	5963.65	6582.49	5713	0	0	2902.9	7495.64	8385.11	2580.66	11635.9	6613.12	4020.12	0	7292.28	2509.82	0	9568.19	0	4984.17	0	0	9068.81	11190.9	10979.4	8904.11	8083.45	7403.78	3490.74	2403.06	4875.81	7092.88	8110.36	5813.99	4080.22	5914.17	6950.72	4239.98	1996.25	3952.42	5326.31	4603.09	7322.4	6910.75	0	0	0	0
L-arginine biosynthesis II (acetyl cycle)	3859.36	8146.16	3182.79	3270.59	2733.54	0	0	1275.95	4104.24	4011.87	1060.49	6091.08	3189.8	1726.91	0	3379.99	1026.59	0	5656.01	0	2417.57	0	0	5940.01	5641.38	5418.72	5173.23	5427.25	3232.63	1425.42	1207.94	2113.47	3526.39	4299.56	3124.62	1868.74	2951.77	3170.66	1873.56	864.226	1834.5	3130.92	2139.76	4767.21	3993.86	0	0	0	0
chorismate biosynthesis I	9501.77	5923.31	6887.77	5044.47	7533.61	9021.88	7063.54	8514.43	7794.7	3791.87	5821.16	5665.18	7536.66	3756.73	3076.98	6061.73	7791.82	5854.21	5247.43	7854.82	4540.7	7446.44	3116.71	3414.79	3505.45	7467.04	3954.71	3152.4	8176.13	7118.33	3811.69	10121.7	5762.19	7400.44	0	6942.61	6319.81	5501.64	7342.47	3762.5	8328.56	2266.64	5760.64	5276.71	7239.13	6584.64	7409.64	4541.87	7525.94
superpathway of L-aspartate and L-asparagine biosynthesis	1257.63	2299.32	2503.61	2464.09	632.482	603.814	1129.1	2425.64	1313.44	487.161	1470.12	0	3905.13	806.653	2785.87	1302.53	1357.65	0	1755.16	2377.76	2039.26	0	2346.42	679.048	0	0	2655.62	3702.2	1120.68	0	2170.85	936.829	2149.41	547.174	1589.9	1718.26	2140.45	515.337	1639.92	3070.12	1452.57	2437.86	1415.52	2857.49	827.489	6258.59	3657.88	3740.75	1577.58
biotin biosynthesis I	522.022	0	782.989	0	0	0	0	0	0	0	0	0	0	0	0	0	0	0	0	0	0	0	0	0	0	0	0	0	0	0	884.501	0	1236.05	844.307	0	0	0	0	888.653	0	0	0	0	0	748.331	0	0	0	0
superpathway of branched amino acid biosynthesis	16064.4	8018.35	13641.9	1110.27	15970.8	17969.1	17438.8	9823.7	13846.2	19361.6	12978.2	7198.06	2500.94	7672.07	3273.37	2443.86	18010	20765.1	8859.91	2663.65	9511.18	3799.15	7557.83	6394.73	5872.74	3376.07	14241.9	5535.16	4434.66	20075.1	12549.1	19811.6	11802.3	16804.9	9430.18	13983	5865.49	18747.6	14816	5804.32	16071.5	5799.24	15169.5	3880.04	11653.1	7480.84	8698.9	5373.24	7935.21
Calvin-Benson-Bassham cycle	11816.8	20982.5	14989.9	17813.9	6201.09	3366.73	6918.11	15707.9	10792.8	12185.3	15176.2	17366.6	21626.4	17207.4	19678.4	13741	10866.4	18458.6	15963.7	9973.23	18914.6	14032.3	10799.3	9607.51	15978.8	18940.8	15035	17376.6	15003.9	15609	12784.8	16170.4	17477	11734.5	16924.1	13782.9	16477	14122.4	12719.7	15010.8	9816.77	19431	12814.5	16391.9	13671.1	14533.8	14153	16751.4	16648.2
coenzyme A biosynthesis II (mammalian)	10569.7	1157.54	7073.11	2736.25	8150.65	12284.7	10422.8	7610.83	8787	7789.29	6381.89	1588.14	3940.39	7820.3	703.806	4932.23	12985.8	13189.8	9956.41	9340.7	5237.95	2371.76	1069.15	1416.86	4975.04	0	9277.31	8043.88	6987.47	10895.5	3921.68	6492.38	4579.6	6651.36	10923.8	8040.8	5706.74	8693.18	9695.29	6675.22	7001.08	1460.22	7888.03	5261.37	7441.23	9172.57	6644.45	4145.57	8240.16
coenzyme A biosynthesis I	8179.43	0	5964.36	1932.98	7127.51	7218.93	6478.62	6842	6200.34	6011.48	4815.1	0	0	4415.92	0	906.454	8014.29	7104.08	7871.16	5254.94	2972.69	1092.97	433.195	1159.98	1191.2	0	7508.99	6295.04	1332.67	5529.42	3044.68	5278.8	3681.26	5448.09	6237.65	6590.73	1578.11	5884.5	7191.68	3385.33	6653.35	1275.28	7541.53	1382.77	6725.87	3875.25	3244.29	2932.5	1150.98
superpathway of aromatic amino acid biosynthesis	9949.86	5914.21	7339.25	5280.57	8107.43	9545.89	7481.88	8860.62	7927.6	4106.11	6187.51	5883.57	7179.7	4125.84	3348.26	6360.66	8199.96	6181.89	5406.4	7829.67	4636.72	7619.08	3412.98	3561.68	3623.76	7277.15	4282.45	3202.08	8321.92	7395.37	3986.13	10274.7	5983.41	7780.81	0	7047.9	5947.86	5830.08	7642.92	3969.59	8517.51	2468.89	6039.24	5015.94	7596.26	6910.82	7677.47	4877.82	7701.1
L-lysine biosynthesis I	2195.7	0	1307.24	5740.84	3792.2	3621.32	0	1629.43	3570.12	0	0	0	1129.24	1437.67	2368.6	4323.16	872.479	0	3766.17	3549.89	1098.67	0	3466.82	4230.42	1651.81	4638.97	1410.28	1627.77	2325.33	0	1859.09	2099.08	2182.85	2722.3	4312.74	2974.03	3296.39	2703.06	1118.95	0	2541.69	7143.88	974.19	2604.59	3128.83	0	878.638	0	0
superpathway of purine nucleotides de novo biosynthesis II	6759.4	4111.29	9984.31	2806.93	8320.75	6789.91	8504.47	9255.48	7541.74	7100.51	6893.99	0	3805.44	7383.98	2602.15	0	7787.62	4092.88	7493.59	2273.74	6245.06	2600.78	0	0	1560.28	0	6281.47	2707.45	4419.89	8027.96	7201.73	6517.35	4257.71	8576.61	5137.93	7320.85	6905.1	6703.01	8619.85	3682.38	8055.9	7297.28	7204.95	4510.32	6257.81	0	0	5748.21	546.751
dTDP-L-rhamnose biosynthesis I	1632.02	4662.21	1953.96	5710.94	2829.61	3638.28	1997.33	1093.58	1253.56	2429.91	1868.73	6937.4	930.937	1861.17	5761.41	4195.2	3610.87	6763.2	2948.17	4454.32	2003.9	2870.1	2047.34	3628.53	6578.99	6043.51	3562.55	4105.07	5488.48	1854.83	3390.56	2201.9	4310.73	2158.63	4816.42	3167.34	3851.56	1251.26	3126.59	2548	4243.9	3967	1632.25	1927.53	2727.62	4129.76	4637.56	1999.46	1902.6
fatty acid elongation -- saturated	460.431	0	705.042	0	0	0	0	0	0	0	0	0	0	0	0	0	0	0	0	0	0	0	0	0	0	0	0	1250.2	0	0	967.92	0	1560.99	766.071	0	0	1062.26	0	800.969	0	0	0	0	0	679.37	0	0	1114.03	0
superpathway of fatty acid biosynthesis initiation (E. coli)	301.678	0	450.774	0	0	0	0	0	0	0	0	0	0	0	0	0	0	0	0	0	0	0	0	0	0	0	0	787.18	0	0	703.564	0	1138.95	517.23	0	0	687.766	0	520.053	0	0	0	0	0	444.507	0	0	738.588	0
fucose degradation	150.953	0	0	0	0	0	0	0	0	480.001	53.3956	0	0	0	0	0	0	0	0	0	252.039	0	0	0	0	0	0	0	0	136.754	151.772	152.908	220.548	0	0	0	0	0	0	0	0	0	0	0	44.7298	0	0	0	0
superpathway of hexuronide and hexuronate degradation	588.036	2028.56	528.592	0	0	0	0	0	301.668	0	513.731	1188.31	0	0	0	2014.9	0	1537.43	0	1188.21	0	0	0	0	1743.11	0	0	0	0	1005.12	590.847	2148.88	1839.13	693.723	0	0	0	657.561	425.474	0	0	1244.7	0	1175.11	0	1731.46	0	738.99	942.03
D-galacturonate degradation I	1335.7	4978.7	593.704	0	0	0	1321.15	1005.34	344.382	2167.58	1914.22	3062.92	2067.85	3033.65	1645.52	2618.84	631.727	1370.88	2116.95	1160.03	3555.31	1181.38	5134.81	2918.06	2027.91	1500.76	694.916	0	2586.33	2417.28	740.757	1843.8	2907.68	1427.25	614.909	955.315	1498.93	1709.93	562.346	0	758.014	1485.42	553.283	1002.04	1405.7	1999.12	0	1860.04	967.903
superpathway of N-acetylglucosamine, N-acetylmannosamine and N-acetylneuraminate degradation	482.274	0	336.221	659.839	244.375	592.1	0	186.211	0	0	0	0	0	0	0	0	1767.6	0	674.986	0	245.711	0	0	553.597	506.524	0	616.527	0	0	0	0	329.341	0	0	286.229	0	333.867	568.078	564.015	420.175	0	0	267.01	0	0	574.491	0	1918.33	1017.08
gluconeogenesis I	476.999	1066.3	840.05	1283.34	0	1945.44	0	0	1343.02	1882.07	530.182	0	5769.76	0	2392.74	839.681	0	1101.26	909.296	0	0	1111.72	1616.51	3640.51	1009.09	789.256	0	0	1005.36	5823.9	717.2	617.233	923.268	0	1385.96	3544.73	2781.1	0	3088.88	7810.33	0	3444.5	0	3097.78	0	0	2387.7	2677.46	3137.14
superpathway of &beta;-D-glucuronide and D-glucuronate degradation	415.637	1449.17	368.761	0	0	0	0	0	206.609	0	351.288	829.729	0	0	0	1459.96	0	1155.37	0	838.675	0	0	0	0	1318.64	0	0	0	0	732.982	404.538	1716.06	1329.66	501.088	0	0	0	483.357	297.102	0	0	867.496	0	821.583	0	2383.5	0	2269.8	751.746
L-ornithine biosynthesis	2293.11	4382.68	1885.8	1777.52	1614.27	0	0	737.257	2354	2302.36	604.083	3485.16	1795.41	960.923	0	1882.88	584.648	0	3148.95	0	1367	0	0	3140.72	3169.89	2993.99	3008.24	2867.44	1820.48	806.418	585.031	1205.16	2018.47	2477.93	1768.19	1079.58	1651.81	1833.52	1070.2	481.46	1064.56	1596.51	1230.12	2363.38	2388.68	0	0	0	0
glycogen biosynthesis I (from ADP-D-Glucose)	3752.46	1734.34	2611.44	356.136	6153.5	5702.15	5429.07	2574.48	6312.81	6049.04	2154.99	1535.39	1596.66	4552.93	3610.71	1493.85	4613.4	3489.86	7105.51	0	3188.2	3115.31	2582.27	6199.12	3495.3	3284	5995.55	6802.69	2447.11	6608.34	10874.2	3212.36	13602.9	7770.77	5538.88	5524.81	5808.24	4169.96	8228.58	9782.96	4624.33	4669.99	3563.17	6597.35	6052.4	1691.54	1560.58	3466.47	3867.02
glycolysis I (from glucose 6-phosphate)	13822	18691	14237.3	19403.7	8390.52	4755.57	9112.38	18010.9	13851.1	15912.6	18841.2	15626.9	22043.1	19688.1	23928.3	19672.8	13044.2	12035.9	18895.5	13083.7	21623.3	20143.2	9522.9	13303	18708.7	27177.9	17293.9	21180.9	13165.2	16768.7	18001.5	18613.8	20737.1	14479.5	23236	17062.5	21472.6	15143.9	16037.2	20514	12723.6	21850.7	17748	21273.8	17605.2	18988.9	17595.1	17011	11817.5
heme biosynthesis I (aerobic)	102.259	0	115.602	0	0	0	171.068	0	0	0	0	0	1134.84	281.117	0	0	0	0	0	0	0	0	0	0	88.422	0	243.485	176.01	403.54	0	355.564	0	371.345	0	0	167.452	218	0	208.644	0	140.538	0	122.658	0	204.096	0	0	0	0
heme biosynthesis II (anaerobic)	1652.16	0	931.983	1877.03	0	619.078	808.243	615.412	0	0	0	615.722	2032.05	1133.23	0	1409.45	0	0	1644.35	823.479	611.6	0	0	0	1002.33	1188.58	2011.47	1329.62	0	0	1160.47	0	481.732	1438.67	1319.06	1588.2	1633.99	0	414.48	535.963	330.44	0	990.251	613.553	602.936	0	0	0	0
L-histidine degradation I	4269.79	12246.6	7020.53	7540.11	5325.46	5123.38	8149.67	8255.63	5372.16	4094.49	8451.92	10519.2	7487.28	8889.32	15328	10457.9	4301.38	3313.72	7507.22	8249.6	13914.1	4582.98	8578.61	16274.2	5451.94	7410.7	7353.69	8820.56	7552.9	4795.96	10507.8	5580.72	9228.9	4670.77	6919.13	6407.52	9367.12	5162.28	5637.67	15075.3	6689.98	12060.8	8685.25	10578.5	5635.7	8330.39	7032.06	9319.44	7431.53
L-histidine biosynthesis	6497.15	3059.31	5657.94	3148.86	2542.14	4308.47	3109.82	7733.81	4766.27	4105.36	4168.71	3681.37	3118.98	2821.85	0	2614.68	4675.24	0	3089.65	2649.67	3321.52	4652.33	1908.81	0	2100.69	3709.56	7937.03	4157.83	4125.57	4479.12	8820.83	3875.74	4811.55	5773.24	3365.65	9468.07	4577.27	0	7958.69	6064.45	5571.36	3883.66	4226.2	4927.41	6573.18	4968.71	6980.65	4427.64	5266.36
L-methionine biosynthesis I	1932.96	0	2447.32	1162.07	877.387	1509.3	1494.86	3512.6	2015.65	1848.68	2098.62	2889.41	1618.84	3160.96	3233.62	2189.94	877.549	1692.52	1549.41	2495.66	1674.06	0	1730.29	3106.8	0	876.791	2332.04	761.504	833.458	2337.01	2181.3	2269.46	1518.7	2152.94	1561.03	3093.1	1865.17	1621.49	3002.74	1425.05	2638.17	2810.25	3300.49	2170.99	3254.38	2663.33	2911.93	3231.78	2570.85
L-methionine biosynthesis III	8045.94	0	4970.58	1103.88	8510.53	7471.34	5131.53	5692.51	4162.36	3247.51	4339.07	0	0	3450.53	1834.54	1698.09	5477.58	1780.09	1839.39	0	1884.1	0	0	0	0	785.582	2828.25	0	0	3945.61	2903.3	5375.75	2041.49	5021.12	0	5870.45	0	3882.81	4210.82	0	5640.97	634.38	6009.46	0	5707.2	0	0	0	865.536
L-isoleucine biosynthesis I (from threonine)	19022.8	37674.5	18660.1	33052.8	19259.9	26540.8	23368	18057	25360.7	40218.2	30641.5	41852.3	27981	25919.8	31012.5	32396.6	27039.3	44163.1	29061.6	40664.7	26324.4	59076	48765.8	26644	50277.6	55288.7	21141.1	30578.8	51778.3	40999.3	23874.6	37533.5	26952.7	25069.6	31723.3	21830.8	29645.9	41494	23686.7	18048	19071.1	22221.9	20060.4	30391.2	17936.8	37242	41476.4	35845.2	53895.3
superpathway of S-adenosyl-L-methionine biosynthesis	3295.55	0	3825.59	1932.73	1505.29	2421.73	2408.48	5438.04	3378.74	3097.55	3517.89	5066.81	2870.82	5913.06	5986.28	4370.66	1449.64	3157.87	2603.84	4805.25	3086.14	0	2943.46	6096.74	0	1762.16	4448.33	1314.05	1812.55	4527.05	3803.12	3854.29	2683.73	3611.62	2987.17	5392.92	3787.4	2641.35	5015.1	2404.84	4533.02	4892.51	5277.94	4119.69	5135.15	5279.32	5610.74	6413.64	5288.09
L-homoserine and L-methionine biosynthesis	3404.18	0	4052.01	2097.85	1650.6	2776.65	2668.03	5502.07	3470.28	3316.17	3637.06	4876.05	2839	5125.55	5183.2	3786.2	1654.55	3064.48	2769.45	4171.59	2979.27	0	3149.57	5299.2	0	1661.3	3963.74	1439.18	1559.98	4102.25	3658.38	4002.06	2752.22	3686.6	2759.19	5116.15	3278.77	2943.73	4769.35	2530	4498.55	4612.97	5224.7	3679.86	5180.26	4569.57	4877.49	5586.4	4572.45
lipid IVA biosynthesis	2740.59	2955.94	251.403	1705.91	0	1518.1	709.598	1140.52	2186.16	520.796	0	1575.5	2250.47	0	0	1223.42	0	0	1764.14	1883.24	1652.32	1094.59	0	0	1546.83	1046.26	2480.6	1265.3	818.215	1442.76	577.709	1938.78	1417.67	3038.73	999.279	2234.4	2915.02	1184.83	646.63	0	319.735	1646.12	3861.29	2018.06	0	0	0	0	0
methylerythritol phosphate pathway I	11400.3	9123.28	12975.8	10666.2	12569.6	13597.9	12961.6	13629.2	12722.1	11674	10703.7	11577.8	11951.8	10290.8	7778	7060.3	10753.3	8151.98	9318.85	8545.02	11152.6	10367.6	11096	7138.88	10754.5	2552.6	10506.6	9125.03	13724.8	8625	11515.3	11821.1	7880.25	10907.6	7070.88	12383.2	8044.86	8218.55	11685.9	10934.4	11685.1	9306.85	11364	9839.09	11574.2	10579.9	14085	12686.1	15317.1
pentose phosphate pathway (non-oxidative branch)	7421.05	14876.5	10592.4	6104.14	7953.75	7654.45	6917.29	9795.48	9060.07	9302.79	6731.04	11118.5	9114.55	12544.7	8977.4	10253.9	10336.2	11663	9327.52	10018.3	9576.36	8144.56	11008.6	11435.7	11536.7	8626.03	10126.4	9944.72	9455.41	8717.06	10379.2	8887.14	12559.9	9294.37	9786.14	9159.09	10188.3	7311.54	10147.6	12349.2	8692.9	15975.4	6573.27	11023.1	9087.96	15628.9	13354.1	13027.3	11660.9
O-antigen building blocks biosynthesis (E. coli)	843.866	0	1523.72	1024.89	1309.73	0	426.078	0	1548.42	359.764	1484.75	0	0	1126.89	0	1384.36	2552.66	0	1939.51	1812.22	809.128	0	0	0	990.568	911.457	1098.89	1901.14	0	1007.9	1587.26	0	1028.52	0	4280.32	0	2400.72	0	2782.82	2873.17	1740.47	2178.79	1465.91	2767.66	1769.92	2299.99	1295.06	0	1973.22
pyruvate fermentation to propanoate I	10972.1	0	7182.09	1251.5	10937.9	9400.77	6661.5	7920.97	6187.69	6005.29	6755.45	0	2226.75	8628.43	0	1181.49	8790.89	5440.31	3620.91	0	2332.42	1421.06	0	0	0	0	3904.42	0	0	4135.53	2941.55	6816.39	2333.96	7921.57	0	6178.95	292.753	4594.19	5909.01	0	8551.59	0	9222.93	0	7127.36	0	0	0	0
Bifidobacterium shunt	2531.26	0	1976.86	0	3129.59	4008.39	2409.41	1700.93	3241.57	2551.97	1560.38	703.379	0	2042.65	2803.31	1935.42	1939.34	1916.99	1836.73	2754.56	1097.86	824.896	0	1897.28	1550.12	2232.97	2763.35	4535.23	956.52	1720.66	8235.81	2342.7	4561.23	3134.17	4873.94	3150.59	2694.59	1058.8	4108.29	5478.82	2948.71	3989.91	3118.37	3603.07	3521.73	1838.86	2027.01	988.576	0
acetylene degradation	1949.24	0	1319	1285.57	1712.17	3054.7	1963.21	1283.06	2188.02	1924.44	548.942	137.295	0	1450.83	160.279	1262.55	1592.04	1260.24	1458.83	1798.51	804.599	0	433.391	0	767.348	0	2492.05	1280.01	592.522	1646.47	1921.1	1256.31	1605.37	2229.58	0	2382.67	1144.25	577.086	3286.44	863.644	2165.83	0	1795.44	0	1992.09	1979.22	626.558	433.168	616.146
L-glutamate degradation V (via hydroxyglutarate)	225.912	794.757	566.133	1230.07	288.903	0	288.548	0	489.248	0	282.084	476.146	664.331	722.378	0	780.43	212.64	0	606.247	769.137	816.739	603.689	746.232	0	0	0	0	367.737	707.114	172.897	476.539	387.042	427.022	218.477	0	391.307	571.054	389.619	453.905	190.258	472.32	0	367.546	561.085	0	982.82	976.526	693.32	1152.87
superpathway of L-lysine, L-threonine and L-methionine biosynthesis I	1292.44	0	1328	0	0	406.189	0	1568.52	1680.45	0	0	0	0	1628.84	0	0	0	0	762.2	0	1238.64	0	0	0	0	0	1480.58	0	0	0	1578.97	1596.08	1344.77	1032.08	0	2361.69	0	0	1355.96	0	2128.96	1747.97	1008.38	0	1605.7	0	0	0	0
superpathway of N-acetylneuraminate degradation	885.099	0	909.552	1466.65	0	0	0	534.92	0	0	0	0	0	0	0	0	0	0	1119.4	0	0	0	0	0	0	0	1624.74	0	0	0	0	0	0	0	0	0	0	0	1387.65	1100.49	0	0	784.951	0	0	1517.66	0	986.564	1407.32
hexitol fermentation to lactate, formate, ethanol and acetate	330.509	0	507.415	1561.38	0	0	0	431.432	655.742	389.289	560.747	386.038	0	0	0	0	0	0	153.737	308.644	0	390.184	251.408	0	0	0	1036.86	1239.92	0	0	0	0	0	78.3303	0	804.495	0	0	488.23	790.677	243.261	0	735.756	0	296.258	2090.57	0	0	1015.77
phosphopantothenate biosynthesis I	16029.1	17832.4	13903	14407.4	17040.2	17403.3	15916	15579.7	15089.9	10372.4	14940	20535.1	18527.5	13186	13235.7	16144	17942.7	17744.9	14310.3	14200.3	14759.3	15066.3	18053.7	16200	14418.9	12412.4	16427.5	11500.6	13649.1	11957.9	12115.7	14105.3	14320.5	11707.6	13208.4	14719.4	14543.5	16467.3	11632.2	14038.1	15323.4	13623.9	11247.9	16622.9	12423.9	11455.1	10503.5	9516.07	8960.52
pantothenate and coenzyme A biosynthesis I	10214.7	0	8694	3429.89	9233.64	9830.93	9143.09	9851.82	8742.23	7271.39	7470.02	0	0	6268.74	0	1848.19	10596.9	9392.5	8716.46	3646.64	5189.34	1391.03	941.226	2338.7	2256.15	0	10239.4	7026	2484.97	6364.67	5285.26	7638.93	5259.58	7666.6	8143.98	9773.36	2911.26	8160.21	9004.91	5844.79	9234.03	2541.09	9034.15	2706.87	9109.74	6037.3	5169.96	4835.7	2235.37
peptidoglycan biosynthesis I (meso-diaminopimelate containing)	10288.9	9460.98	11222.7	9918.08	9737.13	12007.6	13398.3	12089.9	10577.3	10327.3	12299.8	15794.4	10739.5	8019.29	2375.46	10451.4	10339.2	10040.8	11958.2	11649.7	10633.5	11894.5	8653.72	7880.31	11042.2	9995.1	13151.3	9724.48	9380.83	9741.3	8994.67	11060.2	14507.4	10903.9	9778.13	12654.1	10402.5	10279.6	9658.32	12183.9	12215.4	12132.1	12921	3875.89	11949.6	7567.47	8728.89	8620.49	11798.7
superpathway of polyamine biosynthesis II	123.923	0	94.9095	0	0	0	0	50.0242	175.398	0	412.14	0	0	0	0	0	307.597	0	0	0	0	0	0	0	0	0	0	0	0	0	0	0	0	343.953	668.014	0	365.812	0	0	0	0	0	0	0	381.57	0	0	0	0
superpathway of polyamine biosynthesis I	47.4924	0	0	0	0	0	0	0	0	0	461.175	0	0	0	0	0	0	0	0	0	0	366.157	0	0	352.319	0	0	0	0	253.162	849.124	0	0	313.198	0	0	0	0	0	0	0	0	0	675.296	260.423	1093.86	0	179.688	0
ppGpp biosynthesis	3664.24	3161.11	3399.88	2576.12	4494.03	4398.73	5325.01	3352.92	4512.73	3703.97	5908.1	0	2470.54	6896.04	2506.42	0	3115.92	2888.82	3350.3	1539.67	5116.32	2269.11	0	0	1017.71	0	4100.84	2209.35	3049.42	4275.86	6064.96	3734.34	3639.52	3794.54	4392.19	5201.39	3761.25	2827.53	1618.23	2775.87	5470.42	5430.73	7406.02	3727.26	6308.58	0	0	0	0
glycolysis IV (plant cytosol)	25770.7	33142.8	24045.7	37812.9	30515.7	24551.8	27669.5	25462.7	23394.7	19718.8	28128.4	22340.6	36800.3	31032.3	50337.1	39612.7	25745.2	29461.1	24078.5	37489.8	37637.2	32434.3	45083.2	54143.7	25282.3	34911.8	28393.4	29176.4	28279.2	20996.9	27659.2	25617.5	34653	24028	24824.4	26920.5	29920.6	26558.7	21770.1	30894.3	20304.2	28682.5	25128.5	35966	21061.8	19752.1	15088.1	19819.6	19134.4
CMP-3-deoxy-D-manno-octulosonate biosynthesis I	11674.7	7663.91	11595.5	7418.89	10902.8	13726.5	9548.33	10692.2	9176.1	6892.66	8974.46	4460.72	6284.72	8574.09	9591.48	7388.32	9550.44	6678.71	5890.69	5865	7317.72	3536.74	2711.11	7051.3	2554.6	3680.2	11709.6	6131.47	5379.22	6247.34	8856.49	8705.11	7968.03	8331.05	5095.4	7632.23	5450.45	6227.84	7690.19	7249.94	9461.01	4410.74	12076.7	7790.88	10391.3	4809.28	4411.76	2960.97	3912.3
C4 photosynthetic carbon assimilation cycle, NADP-ME type	149.596	318.283	267.012	0	0	615.092	0	0	423.155	594.128	164.947	0	1502.02	0	0	258.477	0	314.237	286.899	0	0	0	0	1048.47	303.625	0	0	0	303.397	1813.29	225.895	192.948	290.906	0	437.454	1138.11	884.016	0	1008.65	2660.47	0	1088.75	0	944.787	0	0	789.263	830.756	853.498
L-lysine biosynthesis II	954.473	0	2067.78	4301.97	0	1039.43	2435.73	5142.6	660.11	1830.34	3001.94	0	2442.85	0	3816.59	3827.2	1378.12	2388.42	3469.1	5927.67	1292.97	4213.08	0	813.819	2467.31	1652.58	0	3239.11	3472.14	646.509	1987.54	2664.89	801.408	0	3383.4	3884.34	2191.89	4860.06	2014.23	2054.56	3008.79	2362.66	0	482.713	1185.04	1459.45	1786.39	4756.76	4661.04
L-lysine biosynthesis III	13228.4	10129.2	13301.9	11048.5	17329.3	16382.7	15245	15418.2	13926.3	12547.3	15112.5	16165.9	12736.4	11370.9	11490.3	11315.3	13809.1	13350.4	11254.4	7993.97	13736.9	16820.5	17596.9	12783.2	13951.8	16613.6	13158.7	12149.9	14349.6	15270.1	14937.2	15960.1	13470.3	12888.3	10293.3	13469.6	10777.5	13812.4	13620.6	12076.8	14990.4	12585.4	14009.8	9418.18	13397	15903.7	13347.4	14748.5	18306.8
superpathway of L-isoleucine biosynthesis I	3121.89	4081.63	2517.1	1094.59	1538.98	948.287	1833.83	2364.72	3416.87	1400.39	2117.87	3863.85	4544.18	4136.48	3964.39	2501.4	1741.82	4790.6	2248.94	3047.69	3569.04	2959	5378.48	1542.45	4897	3049.61	5225.24	4472.78	3832.82	1999.62	2993.48	2629.35	1871.04	1147.82	3079.08	3729.81	3421.79	4534.9	3256.68	2967.23	3234.19	3604.56	2002.11	3563.86	2011.95	3927.03	5865.79	4923.63	5874.54
aerobic respiration I (cytochrome c)	1272.71	3323.65	1020.1	3761.46	0	0	0	3234.61	0	0	2330.32	1985.55	7377.04	3239.34	0	4051.77	3939.56	0	2763.27	15928.2	1792.77	0	798.107	0	3260.16	1517.59	818.461	2566.8	1868.09	974.385	3160.77	273.066	352.263	303.989	5643.99	0	3282.38	0	644.699	1617.12	2288.92	6694.79	1902.98	11280.2	263.629	10593.1	3614.23	4979.1	1108.9
folate transformations II	13044.8	3502.12	11789.1	8782	12253.6	13272	8405.48	13728.9	7953.98	12009.2	9416.3	4421.61	6688.21	11176.7	3032.22	7372.43	13142.4	6627.07	9784.47	9209.05	6649.97	1061.23	5587.76	1669.99	1263.79	3460.95	5888.71	7745.65	6439.36	6397.57	9005.04	7730.48	3035.75	8466.43	15319.6	12565	8827.15	9115.57	11706.8	13339	11037.8	9574.84	10691.5	9780.79	11686.6	12990.2	9988.27	11245.1	9745.26
&gamma;-glutamyl cycle	245.252	0	768.522	0	0	0	0	453.604	1558.42	319.048	320.93	320.651	362.359	0	931.088	0	1320.97	0	345.001	1789.39	533.507	0	0	0	0	0	0	1127.81	0	0	0	0	0	443.188	2120.54	0	1481.65	0	204.334	599.328	186.673	1209.7	0	1732.82	1445.52	807.077	0	0	0
pantothenate and coenzyme A biosynthesis III	7792.78	0	5787.17	0	6156.98	5940.12	5887.9	6554.92	6452.18	5473.96	4852.08	0	0	4291.02	0	169.349	7026.56	4804.14	5233.49	0	2952.81	0	463.455	0	160.797	0	3067.21	400.812	823.034	4382.12	3008.31	5021.32	1603.83	5308.36	489.414	5100.68	135.893	5751.82	7685.08	882.89	5616.25	87.1905	4373.25	0	6982.6	497.516	2188.82	421.578	422.091
phytate degradation I	8335.59	0	5011.03	291.735	8546.75	7043.52	3845.21	6075.57	4492.3	3292.81	4243.27	0	0	2024.37	0	758.305	6789.98	0	1819.96	0	1108.24	577.418	0	0	0	0	2333.3	0	0	3078.56	1173.96	4900.82	547.695	3908.21	0	4842.19	0	3376.14	3976.3	0	4225.47	0	4993.67	0	4402.88	0	0	0	0
L-proline biosynthesis II (from arginine)	1077.03	2439.89	1706.15	4788.49	954.242	2686.61	1067.68	858.349	1672.08	2244.27	1391.05	1141.93	2257.47	2185.1	3234.16	3492.8	915.141	2187.61	4498.85	2001.11	2328.15	3706.89	4425.79	1323.4	3219.28	2542.74	1521.57	2629.93	5580.2	1468.49	828.289	972.42	855.064	364.893	2644.72	1813.79	1634.67	2563.39	1581.25	1388.62	1038.52	1952.67	1001.59	745.948	781.113	3766	3076.49	3732.37	5105.74
L-histidine degradation III	2628.74	2335.56	2831.7	4154.37	3177.94	1889.34	3738.04	2498.36	2946.46	1752.65	3378.24	3092.96	2311.41	4357.18	2265.4	5238.04	1975.78	2276.52	3228.36	5699.46	4229.14	714.029	3130.08	2239.7	892.211	1527.83	3143.41	3825.86	2742.03	3364.85	3992.47	2782.1	2100.53	1686.5	3812.04	3030.81	3634.84	2327.8	1453.4	5030.24	2203.16	4179.81	3277.85	6342.29	2369	0	0	1003.41	0
L-lysine biosynthesis VI	12303.3	8142.44	11413.7	9874.49	13837.3	11534.3	10991.2	13795.8	11183.1	9257.83	10192.2	16125.1	12368.7	10491.7	10964.9	9724.26	10243.8	12203.9	8468.55	8194.6	9356.52	15113.9	11338.5	8379.03	12874.2	14133.9	9913.05	8486.81	13576	12938.9	9222.37	10960.6	11366.7	8309.08	8833.07	10305	7949.1	10369.2	11304	10491.5	11170.7	10627.8	12908.1	6804.42	10632.2	14035.1	15095.9	14945.5	17458.1
pyruvate fermentation to acetate and lactate II	5202.34	1105.62	5760.13	2596.49	6620.2	8301.02	6983.98	3896.44	7640.98	7352.03	8584.87	3827.73	305.079	6090.17	976.472	3866.56	6393.14	5304.97	2415.87	3745.23	4494.16	5545.22	5460.35	904.072	3754.7	4370.64	5282.21	2943.11	3088.09	5266.23	2211.66	6775.11	1808.66	7373.81	3141.2	4840.47	2538.68	8126.14	6221.1	2550.69	5967.15	1480.9	6836.64	233.741	5670.09	4352.91	887.207	4794.68	3275.37
L-isoleucine biosynthesis II	53.9453	302.124	457.14	0	627.211	0	0	383.816	0	0	288.293	0	409.387	0	0	0	346.394	925.084	289.921	0	198.098	0	0	0	126.92	70.9193	0	0	0	0	176.861	0	0	388.188	545.206	253.358	345.902	0	322.643	319.925	585.673	340.227	147.734	350.511	1137.66	567.467	512.836	438.784	199.693
L-isoleucine biosynthesis III	14969.9	6368.68	12335	840.579	14818.2	16225.2	15725.6	8355.76	12009.6	16842.4	11059.4	5694.63	1916.77	6232.37	2525.16	1868.08	16780.1	18104.2	7306.12	2041.5	7823.74	2905.8	5923.15	6031.71	4561.04	2578.54	12695.1	4358.89	3416.52	17466.3	10789.7	17409.3	9962.52	15234.6	7689.87	12269.2	4632.43	16264.3	13127.4	4670.92	15044.9	4637.37	13938.6	4981.51	10159.2	5937.82	6975.31	4189.78	6230.19
L-isoleucine biosynthesis IV	955.576	1303.38	1246.19	761.242	1721.64	2981.63	3286.14	1913.97	2362.66	5130	3656.3	3630.68	349.919	1008.07	754.12	1633.19	0	475.185	2696.32	0	1254.46	2464.2	4442.16	1059.52	3210.31	2139.69	2376.37	2749.89	2460.22	2150.24	1298.34	1385.29	2064.09	522.948	3275.66	1759	2491.68	4499.5	2524.88	2497.17	2434.8	1597.66	2158.88	280.481	1139.43	3973.37	1045.84	3288.02	3231.8
L-arginine biosynthesis III (via N-acetyl-L-citrulline)	2799.75	5861.4	2895.7	2621.73	2154.73	0	0	1249.38	3538.59	2559.83	931.164	3731.34	2555.99	1506.92	0	2832.02	928.173	0	4423.68	0	2132.76	0	0	4459.08	2720.26	3798.06	3570.83	4755.06	2675.52	837.743	1007.96	1742.93	2721.16	3267.63	2474.64	1710.59	2551.82	2281.75	1702.45	856.674	1531.67	2787.61	1757.32	3820.49	3349.37	0	0	0	0
tetrapyrrole biosynthesis I (from glutamate)	8389.56	1668.48	4503.14	1249.36	9727.26	8786.25	6557.53	4844.78	6783.9	5985.63	5075.79	3653.89	1479	5693.92	0	1578.26	7133.83	4442.33	1527.81	0	1466.44	2385.67	0	0	1295.63	0	5634.85	1543.56	1025.41	5106.45	2403.79	6624.16	3595.26	6627.21	1280.65	6438.63	2673.11	4789.56	5068.81	655.57	5724.22	2235.43	7474.75	0	7312.92	0	0	0	2294.41
superpathway of L-methionine biosynthesis (by sulfhydrylation)	3055.71	0	5199.07	0	2839.65	1670.46	3484.96	5177.14	4104.88	1215.71	3450.56	0	0	1662.95	0	0	2072.72	0	2213.11	0	1064.64	0	0	0	0	0	3302.78	0	0	2971.12	2887.41	2549.3	1128.24	2790.6	0	4041.46	0	2589.1	3698.51	0	4265.7	0	4091.44	0	3540.91	0	0	0	0
superpathway of L-methionine biosynthesis (transsulfuration)	2513.58	0	3697.25	1188.76	993.807	1413.97	1482.84	4296.25	2152.55	1954.54	2544.08	0	2852.3	3875.65	4038.82	2910.37	1214.3	0	2272.23	3003.03	2518.68	0	2680.11	1807.28	0	0	3447.34	1518.55	1110.92	3052.93	3001.46	2116.72	1684.65	2130.04	2096.96	3451.29	2656.13	0	3214.32	2461.39	3335.96	3524.69	4039.16	3205.24	3359.87	4764.07	4825.29	5295.88	4191.62
petroselinate biosynthesis	238.764	0	362.166	0	0	0	0	0	0	0	0	0	0	0	0	0	0	0	0	0	0	0	0	0	0	0	0	0	0	0	529.912	0	873.811	405.347	0	0	0	0	420.377	0	0	0	0	0	352.355	0	0	0	0
sucrose degradation IV (sucrose phosphorylase)	1246.5	0	1298.25	0	2718.83	941.226	1161.14	608.641	2111.11	1269.37	522.253	0	0	0	0	0	880.947	0	1319.66	477.776	785.488	0	0	0	296.146	0	2459.35	1476.69	0	1138.44	3341.43	998.157	2279.7	1994.3	1787.75	2438.37	0	0	2517.74	1158.55	1289.97	2507.73	1330.92	0	1635.49	0	0	0	629.466
glycolysis II (from fructose 6-phosphate)	12524.3	12230.9	13154.5	13067	7867.41	4494.51	8062.57	16318.4	12811	13099.1	15127.7	10450.5	17679.8	15707.5	17337.7	16379.5	12144.4	7576.56	17902.1	12354.1	15941.2	14035.4	5401.9	9220.7	14703.2	21400.2	16457.7	19774.4	9392.73	12904.1	16546.1	15002.1	17228.5	13460.1	21660.2	14143.8	19187	11036.9	14935.9	19339.6	11607.8	19549.4	14757.7	15911.1	15659.9	17814.9	15339	15365.7	8725.2
L-glutamate and L-glutamine biosynthesis	1038.08	0	1222.39	1163.05	1327.64	921.867	1758	1262.24	1997.58	0	1339.6	0	0	1541.21	847.161	357.425	1323.76	1943.01	777.531	0	1552.26	0	0	1317.79	1100.23	942.144	1289	176.607	438.88	937.439	1141.38	1204.16	0	1592.73	0	1176.34	0	1318.68	1371.83	0	1071.32	0	1488.69	1003.64	1051.85	0	2317.82	587.7	755.422
GDP-mannose biosynthesis	7796.34	2716.36	8307.38	6886.56	9271.84	8734.69	7046.96	8727.23	6893.01	5786.15	7338.72	5553.11	0	3714.56	7797.83	3386.59	6130.03	5219.43	7941.98	9492.64	4370.03	2497.42	4590.48	9947.79	3793.54	4312.7	4198.91	5431.57	0	7362.7	8823.49	6863.3	5017.34	5334.51	4468.18	8947.51	2583.71	8284.13	6511.81	5898.44	11043.5	1902.8	11487.4	5815.64	8939.27	807.93	0	673.021	0
CDP-diacylglycerol biosynthesis I	2395.56	9870.63	4324.62	2963.53	1439.97	2971.69	4608.41	5180.24	3935.28	5721.13	3216.81	10631.6	13396	903.481	1038.72	4298.05	1469.42	3314	2920.99	2896.15	1802.2	15977.6	10661.3	3077.26	12100.7	7413.33	4452.45	5183	9860.82	4693.11	3011.91	4045.97	4244.11	3325.69	5089.66	2399.82	5521.84	4501.18	6303.51	6877.64	1052.84	4288.16	1281.74	6029.26	2456.3	11816.1	12106.3	9074.03	12758.7
acetyl-CoA fermentation to butanoate II	276.484	0	423.169	1169.83	0	0	0	686.106	1399.22	1025.33	874.628	718.271	0	728.515	0	1499.9	555.584	1290.42	745.788	1572.14	970.429	0	793.965	0	0	0	0	718.283	1056.72	504.314	850.226	546.615	758.154	172.411	0	0	670.151	1104.94	814.309	524.837	882.965	0	422.855	0	663.844	1739.07	1266.13	960.948	1893.58
UMP biosynthesis	16096.6	18966.6	15862	26253.6	21936.2	19056.9	20358	19829.9	18526.3	17804.1	23662.4	33699.9	17640.4	26848.2	32955.8	29549.6	19955.9	15912.9	18438.1	26359.2	23823.3	20612.3	23725.1	37628.5	19132.1	16435.2	19152.5	23698	20287.6	19549.3	20930.1	20926.9	21710.2	15214.7	22484.3	19460.4	16315.3	18747.3	13907.8	24586.3	19837.4	25185.4	20458.9	25630.9	20356.9	15132.3	15982.4	16135.1	18239.5
urate biosynthesis/inosine 5'-phosphate degradation	9121.16	27144.9	9575.88	23533.4	13206.7	11503.7	12868.5	10316.6	12099.3	14887.3	18321.6	27031.3	22772.6	15360.8	28318.9	21749.9	7772.28	18116.8	11522.3	20048.3	23689.4	21481.6	29298.6	40937.7	22862.7	21995.3	14321	21685.9	20809.3	13739.9	19540.7	12959	18260.1	9781.3	20447.2	13109.6	20163.9	10496.9	7129.06	25574.4	14484.7	19812.5	17964.7	23664.6	14799.3	13612.9	10592	9133.66	6202.27
TCA cycle VI (obligate autotrophs)	1531.35	1250.13	2719.63	0	646.689	792.044	891.662	1458.8	1372.55	515.808	1260.97	0	1657.27	1367.13	0	0	844.583	0	1862.8	1953.97	1701.21	0	0	2438.48	2558.82	0	2693.72	3627.38	567.279	0	2386.14	914.222	959.443	575.705	1580.41	1842.09	2136.44	1643.88	1880.8	3423.23	1483.81	2491.33	1429.88	2519.42	844.431	4221.38	4448.65	2865.82	1051.82
glycogen degradation II (eukaryotic)	2862.92	2149.53	3090.69	525.872	2505.88	1999.39	5310.2	3276.37	4385.16	0	2187.81	1328.36	1984.65	2266.77	0	0	2708.41	3008.13	3593.6	0	3168.49	1312.37	2703.69	2576.76	2324.16	0	5098.16	5109.91	2552.32	1845.29	3480.15	2388.24	4695.64	3408.29	4279.2	4964.08	3443.27	2845.68	4996.95	3338.6	3596.08	4061.41	3656.84	4992.37	4039.98	2244.26	2201	4335.7	4840.68
palmitate biosynthesis II (bacteria and plants)	527.126	0	810.87	0	0	0	0	0	0	0	0	0	0	0	0	0	0	0	0	0	0	0	0	0	0	0	0	0	0	0	1085.19	0	1738.36	869.974	0	0	0	0	914.579	0	0	0	0	0	778.522	0	0	0	0
cis-vaccenate biosynthesis	4709.2	11972.2	9868.96	9676.89	4529.46	6085.04	5635.46	9433.06	8715.81	5212.29	5744.94	3523.95	9127.86	2424.05	8030.35	3629.38	8186	824.817	7432.68	8713.88	9052.58	1206.53	5257.63	4590.53	7942.84	7686.73	6422.03	12879.6	4923.92	5501.09	3509.34	4980.53	5329.55	4904.82	10165.6	7706.87	10817.2	6799.8	6823.63	16876.6	6172.53	14467.1	4612.2	12039.7	6896.22	10222.8	11003.5	9510.85	6983.52
stearate biosynthesis II (bacteria and plants)	340.616	0	528.997	0	0	0	0	0	0	0	0	0	0	0	0	0	0	0	0	0	0	0	0	0	0	0	0	921.864	0	0	776.656	0	1190.92	571.504	0	0	768.66	0	605.472	0	0	0	0	0	514.189	0	0	847.215	0
superpathway of mycolate biosynthesis	493.645	0	759.275	0	0	0	0	0	0	0	0	0	0	0	0	0	0	0	0	0	0	0	0	0	0	0	0	0	0	0	1042.74	0	1653.52	818.281	0	0	0	0	857.63	0	0	0	0	0	732.606	0	0	0	0
5-aminoimidazole ribonucleotide biosynthesis I	13961.3	18853.1	14348	21633	17960.9	18875.1	18414.5	13269.4	18764.5	22187.9	20397.5	27361.8	22879.2	23314.9	23809.5	20328.7	15395.8	19793.4	15386.2	19273.2	19324.3	27816.4	26189.9	23655.7	17337.4	16230.6	16738.9	14512.2	17443.2	21985.4	14013	19637.3	17735.2	17019	13873.6	15791.3	13836.1	16959.3	14429.7	15745.5	16345.1	13788.4	16498.1	18330	15106.1	16312.6	21049	16010.2	24962.7
5-aminoimidazole ribonucleotide biosynthesis II	15679	29987	14885.8	27197.9	21123.1	20583.2	20539.5	14846	20503.8	24690.8	23215.5	37788	26628	24663.4	31156.2	26279	16983	32412.5	16831.3	23394.5	20546.8	45917.8	45056.8	25823.4	36243.3	34176.8	17675.2	21135	38574.7	24326.9	16538.2	20756.7	24495.5	19323.5	18917.6	16419.1	18190.6	23073.4	15853.8	17513.4	17131.5	15374.9	17352.6	22728	17997.7	22411.9	24159	19515.4	30298.7
inosine-5'-phosphate biosynthesis I	3236.66	6304.04	6983.07	5036.44	4689.86	3061.66	4815.42	7553.52	4285.7	3491.08	4036.99	6861.68	7445.23	5255.74	6609.01	7501.19	4295.25	7171.42	7059.08	6667.9	4472.89	5242.81	11088.3	4442.55	5168.07	1890.03	3892.19	3154.11	7925.22	5712.32	5861.14	4257.99	4023.95	4417.16	3939.69	4348.95	5421.01	3873.43	5414.11	8937.17	4362.63	10559.7	3610.6	6307.23	2751.68	12775.8	11640.6	15771.1	10981.2
inosine-5'-phosphate biosynthesis II	2756	5360.8	6040.1	4267.76	3996.15	2618.03	4120.74	6647.83	3672.08	2986.91	3427.69	5852.04	6393.61	4467.12	5599.23	6409.79	3650.68	6287.6	6134.97	5708.31	3796.29	4451.84	9734.29	3740.34	4410.47	1585.46	3300.82	2678.5	6791.47	4868.2	5012.13	3626.73	3396.9	3778.8	3343.4	3725.32	4657.25	3290.04	4689.42	7821.96	3725.45	9262.63	3089.85	5414.57	2334.3	11311	10377.2	14140.5	9710.85
superpathway of guanosine nucleotides de novo biosynthesis II	12751.3	2925.79	11114.7	1935.63	12490.8	12450.2	12107.9	8912.82	8166.46	8813.81	7285.5	0	2377.2	7832.96	1757.65	0	11738.3	2705.6	6148.07	1228.39	5471.07	1723.5	0	0	796.965	0	6316.52	1768.26	2892.5	7369.91	6248.44	6314.41	3342.65	13031.4	4411.58	8149.9	5996.12	8819.05	9128.64	2352.74	12501.7	5680.69	10007.7	3139.61	10700.3	0	0	4129.56	337.597
superpathway of adenosine nucleotides de novo biosynthesis II	14568.2	9833.63	13179.4	8688.66	14651.7	15699.1	14669.5	11053.7	13284.4	12668.6	9524.16	4331.13	12972.7	9908.91	7481.64	10650	14535.9	8299.15	12687.9	11892.1	10901.7	3740.76	4535.48	11134.9	12294.7	6573.44	12578.5	12614.9	8971.1	10066.1	14591.6	9041.16	13324.5	15878.3	13068.5	10657.6	14977.4	11820	13875.2	14591	13687.8	14064.4	12020.1	11268.5	12225.4	14809.3	12664.7	13671.8	9707.23
S-adenosyl-L-methionine cycle I	5902.54	12093.9	4601.16	6185.3	7643.34	8676.76	8829.41	3511.8	7067.75	11911.8	9033.58	18161.4	16043	7123.77	6025.47	8574.58	6811.44	8642.18	12348.6	6182.4	7974.11	31809.9	23991.8	7326.52	25162.5	27741.3	8428.02	11156.5	14306.9	9832.72	6594.71	8440.06	9865.32	6570.3	13913.1	5548.49	11261.9	17061	8767.37	7134.94	6238.56	10784.2	4970.46	10320.9	6237.25	12127.6	22436.4	14616.9	21742.4
chorismate biosynthesis from 3-dehydroquinate	9020.57	4781.12	6078.96	4479.52	6417.72	7797.78	5876.41	8323.22	6902.63	2930.07	4926.9	4566.22	6543.91	2966.29	2675.34	5258.24	7088.87	4854.54	4683.68	7191.59	4191.04	5842.83	2401.7	3700.94	2705.71	6236.25	3445.26	2494.6	6869.66	5934.4	3423.08	8942.77	5130.34	6613.91	0	6329.31	5569.24	4364.08	6144.83	3102.43	8071.94	1803.99	4987.05	4515.6	6598.14	5737.35	6404.12	3740.82	6216.6
flavin biosynthesis III (fungi)	4118.68	2493.04	4769.15	5876.77	3271.7	3064.65	4546.96	5804.57	3942.59	0	3237.18	2794.45	4412.37	1834.28	0	3340.83	1362	0	5516.11	2100.52	5738.54	3341.14	3301.98	0	3497.29	1825.82	3388.73	1089.81	3012.45	1861.49	6017.96	2582.06	3239.44	3199.72	3042.85	6387	4123.37	2876.88	2992.93	5502.02	6001.96	4627.91	5608.35	4027.35	5237.28	3928.84	5588.55	6161.56	3572.4
sucrose degradation III (sucrose invertase)	662.393	0	0	0	1768.13	458.269	0	231.806	270.609	662.54	843.907	0	0	0	0	0	537.869	0	1073.55	1126.32	1646.34	0	0	0	1156.99	0	1153.1	3277.33	0	973.946	2365.89	1569.09	1216.9	1093.93	1362.83	779.898	0	0	0	341.501	1120.72	0	1119.93	0	1014.88	848.067	0	0	742.18
isoprene biosynthesis I	733.211	0	0	0	0	0	0	0	0	0	736.264	0	0	0	0	0	0	0	0	0	0	0	0	0	0	0	0	2381.63	0	0	0	0	0	0	0	0	0	0	0	0	0	0	0	0	0	0	0	2365.4	0
superpathway of 5-aminoimidazole ribonucleotide biosynthesis	15679	29987	14885.8	27197.9	21123.1	20583.2	20539.5	14846	20503.8	24690.8	23215.5	37788	26628	24663.4	31156.2	26279	16983	32412.5	16831.3	23394.5	20546.8	45917.8	45056.8	25823.4	36243.3	34176.8	17675.2	21135	38574.7	24326.9	16538.2	20756.7	24495.5	19323.5	18917.6	16419.1	18190.6	23073.4	15853.8	17513.4	17131.5	15374.9	17352.6	22728	17997.7	22411.9	24159	19515.4	30298.7
palmitoleate biosynthesis I (from (5Z)-dodec-5-enoate)	352.924	0	537.292	0	0	0	0	0	0	0	0	0	0	0	0	0	0	0	0	0	0	0	0	0	0	0	0	959.675	0	0	770.292	0	1251.34	594.73	0	0	815.045	0	617.281	0	0	0	0	0	520.815	0	0	861.679	0
superpathway of unsaturated fatty acids biosynthesis (E. coli)	391.177	0	594.239	0	0	0	0	0	0	0	0	0	0	0	0	0	0	0	0	0	0	0	0	0	0	0	0	0	0	0	850.929	0	1380.88	658.052	0	0	0	0	682.327	0	0	0	0	0	576.946	0	0	0	0
galactose degradation I (Leloir pathway)	1276.81	2826.06	2014.77	1262.88	0	1015.41	0	793.227	1771.41	2842.79	3429.79	3770.39	4357.4	0	0	3290.41	3424.34	2499.68	4677.82	2925.53	1703.49	1318.58	7489.21	2934.46	5121.52	3463.74	0	4431.78	3595.32	4429.42	3504.3	2509.28	2923.37	2954.74	4962.41	2052.57	4246.61	1999.65	1471.67	4356.9	2157.32	2529.5	2678.56	2228.05	2661.16	0	7262.23	5882.52	3536.15
peptidoglycan biosynthesis III (mycobacteria)	10120	5537.92	10610.6	5529.48	9649.11	11549	12486.8	11674.9	9897.48	9775.18	11216.3	1382.2	2427.29	7081.44	2080.79	3235.62	10041.3	8717.1	8874.26	2537.64	7327.41	2854.93	4200.34	0	2061.57	0	11784.2	3270.64	2781.71	9035.04	7529.01	10338.6	8091.14	10464.3	3028.92	11587.2	1166.66	9634.42	9399.9	6323.82	11539.5	6372.94	12022.4	2870.74	11223.5	6041.12	7151.41	6716.26	5847.62
UDP-N-acetylmuramoyl-pentapeptide biosynthesis II (lysine-containing)	9995.46	9193.78	11222.4	10627.6	9381.27	11297.5	13171.4	12208.1	10726.6	10125	11211.1	13724.4	9747.95	7159.4	0	10505.5	10677.6	10539.6	12337.3	11514.7	10209.2	11154.2	8110.21	7434.19	10270.7	9009.03	12800.9	9539.11	8716.02	9003.95	9356.23	10677.6	13328.7	11214	9575.4	11931.1	9924.66	10154.6	9565.26	12223	11400.2	11542.3	12216.8	3705.98	11452.2	9868.13	9269.96	8992.1	11845.1
UDP-N-acetylmuramoyl-pentapeptide biosynthesis I (meso-diaminopimelate containing)	9094.92	8168.82	10381.9	8579.12	8497.83	10711.7	12206.2	11134.6	9708.03	9710.08	10925.7	13809.8	9596.54	6795.22	1921.01	8988.86	9304.68	8706.78	11466.6	10693.5	9372.61	10756.6	7409.97	6654.79	9936.84	8951.86	11778.9	8533	8110.99	8573.64	7708.65	9949.22	12705.6	9898.07	8598.17	11437.1	9297.99	9559.45	8896.96	10824.8	10867.5	10688.7	11544.6	3221.25	10596.1	7652.91	8536.27	8232.42	11169.2
4-deoxy-L-threo-hex-4-enopyranuronate degradation	300.261	1064.49	265.31	0	0	0	0	0	140.184	0	241.283	590.841	0	0	0	1129.02	52.6648	0	0	644.857	0	0	0	0	907.71	0	0	0	0	505.947	339.417	1289.81	975.812	360.455	260.928	0	281.003	326.124	213.625	0	0	605.501	0	566.753	0	1692.52	0	1709.78	511.68
8-amino-7-oxononanoate biosynthesis I	415.787	0	638.179	0	0	0	0	0	0	0	0	0	0	0	0	0	0	0	0	0	0	0	0	0	0	0	0	0	0	0	742.422	0	1123.36	685.193	0	0	0	0	726.756	0	0	0	0	0	605.882	0	0	0	0
stachyose degradation	1260.45	3005.02	1791.27	1005.22	1503.03	811.521	1328.66	628.079	1502.07	2685.08	3319.45	3637.7	4888.29	0	0	3049.79	4796.49	2169.01	4819.93	2413.92	1441.17	1052.47	7494.41	2933.29	6176.22	2029.97	1124.25	5918.35	3217.99	4890.13	3139.78	2362.85	2660.68	2730.59	5284.21	1827.55	4351.61	1735.09	2598.17	3885.23	2189.24	3093.79	2473.6	2527.08	2712.66	0	8755.82	5326.85	3047.68
pyrimidine deoxyribonucleotides de novo biosynthesis III	829.348	0	769.053	915.136	0	0	0	1186.11	1857.37	0	0	0	1060.4	3675.81	0	0	391.398	0	0	0	0	0	0	0	0	0	0	722.879	0	2057.77	697.932	0	1791.13	275.574	0	444.612	0	0	1563.52	1055.68	621.613	0	0	999.425	582.713	0	0	1301.48	0
superpathway of guanosine nucleotides degradation (plants)	336.924	0	311.267	0	590.562	131.823	360.015	0	340.722	369.353	0	0	0	0	0	0	416.616	0	0	0	154.811	0	0	0	0	0	762.474	533.754	0	0	548.372	336.228	966.338	635.179	730.698	425.239	150.589	120.119	1129.14	1419.13	182.431	0	405.196	0	597.047	0	0	0	0
guanosine nucleotides degradation II	376.766	0	326.119	0	673.609	156.761	421.809	0	315.955	433.689	0	0	0	0	0	0	462.883	0	0	0	154.237	0	0	0	0	0	829.451	610.195	0	0	610.414	361.833	944.176	679.309	850.431	491.408	174.445	121.789	1215.18	1593.93	164.302	0	426.851	0	572.832	0	0	0	0
guanosine nucleotides degradation III	915.394	2332.33	464.379	1605.37	2233.88	2905.3	2949.95	2624.17	372.054	3408.78	1514.42	1023.48	0	0	1721.95	5495.53	1046.38	12203.5	0	2063.17	203.842	4931.62	5795.06	2139.26	454.039	1350.99	1455.32	2140.2	1079.55	0	1388.02	584.446	1185.95	1033.81	4698.2	2188.87	839.491	165.619	1975.27	4041.77	187.143	0	617.556	0	703.88	1981.66	2658.37	5804.3	3459.74
adenine and adenosine salvage III	1767.04	8207.04	5435.02	8838.45	2565.18	3632.84	3989.44	7509.01	4397.17	2609.1	4341	7186.67	11936.5	1602.28	9950.7	5633.12	4913.4	5505.54	7814	11041.6	4377.64	3082.5	3892.9	4036.23	1750.66	2926.3	7226.83	9429.43	3094.75	3422.62	2003.79	3289.31	4981.57	4909.44	14995.4	4066.53	8075.01	1290.06	6078.02	11095.8	4424.84	8518.96	5113.87	8574.77	4728.39	10109.3	15726.1	9235.39	4491.25
queuosine biosynthesis	21418.3	32402.9	20979	41029.7	24393.3	13128.4	11892	18940.6	15664.7	17369.5	20657.6	14445.2	20873.5	25824.8	35448.8	22280	19644.1	24769.4	16922.4	32556.8	23799	13516	20047.9	40673.2	22707.9	27863.9	15743.2	28116.8	12255	18558.6	22222	15983.8	11826.2	16632.3	17469.6	22343.6	26470	15257.2	14789.5	17230.6	21745.8	31253.9	22803.6	31454.7	20598.8	30375	24010.2	28723	24108.1
preQ0 biosynthesis	19228.6	36268.3	24121.6	48953.4	23701.6	12156.1	24511	26761.5	21233.4	7159.74	25124.9	21535.6	39590	30796.9	65307.7	32415	20346.2	33385.5	24438.4	42079.4	43099.3	16192.9	31689.6	78433.1	14624.7	30920	29575.3	25210.4	18490.7	13710.7	19320.7	21197.6	25203	20152.6	16148.2	22731.9	35369.6	20532	16199	18649.7	13686.9	27879.9	12378.8	35019.7	12530	10352.3	9013.68	8608.34	7447.28
starch degradation V	8441.62	7984.93	8636.16	6608.42	9007.4	10014.2	9429.05	10023.9	10606.2	11198	9049.33	9783.43	12757.6	5607.02	2881.78	5444.13	9303.38	5368.56	6634.11	7719.81	8053.56	13603.9	13635.9	3507.31	8188.26	10537.9	7530.25	5038.72	10675.4	5535.43	4378.19	7084.89	10604.5	8202.57	5089.3	6932.47	6071.57	10212.4	13360.6	4161.11	9143.46	6956.41	9203.59	8231.52	9651.08	10063.8	18285.2	12659.2	18033.7
thiamin salvage II	574.485	0	595.302	1825.15	0	938.329	0	314.385	0	539.662	883.216	1066.3	0	0	0	938.929	0	975.916	1739.58	0	2206.67	0	0	0	1213.42	659.794	0	759.085	855.652	829.619	1606.01	365.171	646.199	1211.27	1310	249.433	0	1393.95	515.056	0	505.324	0	815.072	0	1114.06	3699.07	3473.84	2569.5	2463.41
seleno-amino acid biosynthesis	9418.94	0	6634.41	980.971	10912.6	9267.42	8084.93	6667.8	5416.84	5190.39	5677.7	0	0	3753.69	0	2279.29	7465.36	3215.95	4784.6	0	1878.04	0	0	0	0	1447.09	3276.74	0	0	4076.73	2297.85	7199.71	957.863	5997.04	0	6951.99	0	6567.79	5414.54	0	6698.74	466.451	7275.03	0	7406.94	0	0	0	0
pyruvate fermentation to isobutanol (engineered)	19022.8	37674.5	18660.1	33052.8	19259.9	26540.8	23368	18057	25360.7	40218.2	30641.5	41852.3	27981	25919.8	31012.5	32396.6	27039.3	44163.1	29061.6	40664.7	26324.4	59076	48765.8	26644	50277.6	55288.7	21141.1	30578.8	51778.3	40999.3	23874.6	37533.5	26952.7	25069.6	31723.3	21830.8	29645.9	41494	23686.7	18048	19071.1	22221.9	20060.4	30391.2	17936.8	37242	41476.4	35845.2	53895.3
4-hydroxy-2-nonenal detoxification	48.021	0	0	0	0	0	0	0	0	0	0	0	0	0	0	0	0	0	0	0	0	0	0	0	0	0	0	0	0	0	0	0	0	0	0	0	0	0	0	0	0	0	0	0	0	0	0	0	0
C4 photosynthetic carbon assimilation cycle, PEPCK type	2545.23	2012.79	3842.01	0	1284.12	1230.51	1681.26	2130.08	2210.82	951.543	2214.79	0	2398.57	1536.27	0	0	1534.66	0	3049.64	3349.91	2564	0	0	1229.54	0	0	4322.43	5417.91	1026.52	0	4225.57	1696	1850.13	1163.26	2718.4	3110.94	3518.03	0	2781.21	5403.36	1949.17	3781.86	2276.13	3730.43	1515.62	2925.24	5050.42	3807.08	1398.28
pyrimidine deoxyribonucleotides de novo biosynthesis I	7276.83	1997.51	8496.35	1216.8	5911.62	6267.68	7900.05	6282.31	5801.3	5796.24	3921.76	0	1585.85	5278.3	1104.67	0	6256.91	1937.61	4348.13	787.389	3911.23	1117.95	0	0	508.003	0	4307.26	1104.52	1856.62	4213.69	3935.67	5069.14	2186.49	5762.09	2959.38	6436.74	3970.73	5194.33	6861.11	1518.4	6661.19	3761.45	6433.26	1884.96	5871.65	0	0	1762.4	216.943
pyrimidine deoxyribonucleotides de novo biosynthesis II	6482.59	3224.45	8344.59	3107.27	4978.84	6413.43	6913.75	6958.98	6432.15	6478.19	4559.73	3462.07	2885.62	4810.33	2532.71	4331.18	6121.34	4254.21	5940.56	4552.39	5418.87	2799.3	3495.12	7832.05	3405.28	2868.18	6705.85	3242.84	3940.06	5505.48	4760.21	4809.75	6008.67	7818.15	6511.04	7092.39	5620.05	4433.15	7905.21	7267.89	6794.07	6302.66	6387.43	2926.69	6420.77	6694.71	1836.69	3165.78	3919.82
pyrimidine deoxyribonucleotide phosphorylation	9080.6	1302.21	6648.3	783.966	4771.59	6716.09	6320.9	4662.76	4818.38	4280.46	4686.84	0	1003.44	4121.65	701.59	0	7632.54	1206.22	2977.95	486.664	2844.48	811.468	0	0	306.48	0	3109.18	731.988	1238.41	4672.11	2577.29	4022.47	1401.54	8209.23	2054.05	4980.58	2647.37	4282.07	5509.29	940.15	7375.85	2494.53	5547.52	1209.68	6525.71	0	0	964.689	129.987
pyrimidine deoxyribonucleotides de novo biosynthesis IV	671.993	0	611.418	0	0	0	0	967.257	1612.18	0	0	0	0	0	0	0	311.396	0	0	0	0	0	0	0	0	0	0	0	0	0	568.512	0	0	218.199	0	353.048	0	0	1301.41	998.744	499.402	0	0	0	125.719	0	0	1144.25	0
pyrimidine deoxyribonucleosides salvage	2158.82	5335.19	2311.67	10732.3	3193.96	9091.5	6609.64	3353.75	2659.42	919.56	5679.85	8076.03	2132.75	14687.3	20174.8	7478.09	1884.25	5392.92	7873.16	4791.94	8647.28	4086.65	7642.36	17740	4948.29	4968.62	4103.73	10939	8247.81	6009.49	11024.3	2583.93	9125.76	3470.86	4951.48	4770.22	4407.61	2307.29	1114.44	9899.1	6092.81	14708.6	7471.84	3899.33	7675.93	0	2060.36	0	0
superpathway of pyrimidine nucleobases salvage	13610.2	2071.24	11172	1275.46	12651.7	14100.6	13131	8558.93	7205.06	10059.5	7767.61	0	1523.22	7947.83	1144	0	12016.3	1957.25	4856.7	740.128	4404.5	1381.47	0	0	477.403	0	4951.22	1105.33	2082.32	7959.75	4791.43	6748.42	2245.45	13320.8	3102.22	8062.99	4411.81	9792.1	8274.55	1455.15	15138.4	4130.55	9678.07	2171.65	11126.9	0	0	2867.12	197.859
pyrimidine deoxyribonucleotides biosynthesis from CTP	927.592	0	838.892	0	0	0	0	1261.17	2014.46	0	0	0	0	0	0	0	436.542	0	0	0	0	0	0	0	0	0	0	0	0	0	739.487	0	0	308.077	0	488.423	0	0	1682.7	1150.91	692.124	0	0	0	177.961	0	0	1121.15	0
superpathway of pyrimidine deoxyribonucleotides de novo biosynthesis	1571.35	0	1446.85	0	0	0	0	2193.76	3236.85	0	0	0	0	0	0	0	763.24	0	0	0	0	870.806	0	0	0	0	0	0	1513.02	0	1306.88	0	0	540.604	0	859.107	309.99	0	2767.35	1716.99	1195.5	0	0	0	316.907	0	0	2207.79	288.889
adenosine ribonucleotides de novo biosynthesis	25910.9	43823.5	23325.9	59853.9	26466.3	32716.3	31282.6	24376.9	28699.6	39395	35761.2	47396	34466.5	42859.2	57233.8	52624.9	29595	63027.9	35446.3	41947.5	39805.2	57054.6	54400.4	56193.7	45066.9	55067.4	26456.3	33276.9	51242.6	41003.4	30047.4	33098.3	37103.8	31349.9	33237.4	27949.3	35232	37091.3	25356.6	23148.3	26544.2	29822.8	32156.7	36836.8	29572.9	41149.9	39580.6	38458.9	52579.8
adenosine deoxyribonucleotides de novo biosynthesis II	10078.5	5053.08	8386.63	4340.27	9242.61	9588.08	8705.36	6865.71	7856.08	6784.51	5065.08	1981.26	7310.45	5355.53	4055.27	5616.55	8798.4	3959.2	6963.15	6913.44	6164.28	1675.01	2078.8	6053.96	6487.03	3095.86	7623.98	7401.02	4438.91	5171.69	9671.41	4685.3	8299.62	10166.8	7784.15	6240.68	8663.21	6349.82	8745.6	9972.87	9051.75	8527.33	7043.11	5936.64	7798.31	8115.94	6732.88	7890.92	4731.67
guanosine ribonucleotides de novo biosynthesis	17811.2	18249.8	19619	22633.3	23064.5	18614.7	23632.9	19665.3	18779	12519.4	16253.1	28129.2	20669.2	22216.9	30739.5	27894.6	19825.4	12948.1	17152.2	27387.7	20829.8	12338.3	19743.3	18873.1	15372.1	9177.35	18053.8	17144.5	17527.7	15681.3	15121.3	11138.2	17843.1	18923.8	21131.8	17207	20206	15024.6	15787.5	25881.9	18968	22489.5	26472	21017.9	20010.7	21313.3	17594.8	19089.1	10657.9
guanosine deoxyribonucleotides de novo biosynthesis II	10078.5	5053.08	8386.63	4340.27	9242.61	9588.08	8705.36	6865.71	7856.08	6784.51	5065.08	1981.26	7310.45	5355.53	4055.27	5616.55	8798.4	3959.2	6963.15	6913.44	6164.28	1675.01	2078.8	6053.96	6487.03	3095.86	7623.98	7401.02	4438.91	5171.69	9671.41	4685.3	8299.62	10166.8	7784.15	6240.68	8663.21	6349.82	8745.6	9972.87	9051.75	8527.33	7043.11	5936.64	7798.31	8115.94	6732.88	7890.92	4731.67
superpathway of guanosine nucleotides de novo biosynthesis I	13524.2	2748.79	12051.2	1734.57	13681	13282.6	13061.5	9506.74	8412.19	9539.67	8087.63	0	2140.51	8954.66	1567.52	0	12767.7	2665.18	6271.76	1085.19	5422.67	1581.46	0	0	695.081	0	6221.63	1571.2	2651.18	8215.94	5956.39	7102.14	3053.99	13921.5	4141.27	8997.09	5837.82	9493.65	9365.5	2083.1	14430	5401.61	11381	2920.3	11705	0	0	3864.43	290.825
superpathway of adenosine nucleotides de novo biosynthesis I	15992.1	11949.7	15029.7	11137.8	16858.2	17891	16740.6	12525.6	15665	15492.2	11627.1	6389	15074.3	12427	9328.58	13155.7	16893.5	11822.9	16224.6	14316.7	12790.2	5407.71	6462.76	13203.4	14502	8845.09	14539.2	14460.2	11520.3	12608.1	16359	11753.7	15157.6	17927.8	15085.2	12909.3	18307.8	13937.9	15859.2	15923.3	15286	15947	14631.1	13446.8	13921.4	17958.2	15983	16237	13157.8
inosine-5'-phosphate biosynthesis III	1905.3	1582.09	1239.02	0	2451.94	1734.27	1075.56	1872.22	1885.48	1443.08	1005.19	2440.62	3578.03	3462.14	0	4344.27	1558.82	3028.79	1224.54	4329.2	709.928	1979.38	1510.54	0	4630.49	0	0	2542.03	3780.29	1824.53	1628.68	0	947.128	2321.9	1873.32	3003.78	3244.03	1252.13	1810.49	2961.67	2487.79	3364.53	902.552	3360.31	2132.13	0	0	0	0
myo-, chiro- and scillo-inositol degradation	609.588	786.251	0	2872.12	0	0	1730.91	647.832	381.004	2858.82	995.199	1687.35	1705.34	1399.8	1754.65	4245.73	408.187	1661.01	805.765	0	2797.06	2574.47	5160.43	0	3659.76	4402.12	461.79	3000.33	3687.39	1111.41	1846.37	848.327	1092.61	1921.96	3263.98	1100.76	1295.46	1811.39	1074.97	0	0	639.471	0	709.94	690.796	2695.79	2201.08	3496.06	3676.99
D-fructuronate degradation	297.28	1053.74	264.577	0	0	0	0	0	139.986	0	240.406	589.51	0	0	0	1109.81	0	787.379	0	636.337	0	0	0	0	905.312	0	0	0	0	504.663	338.045	1275.35	959.872	358.811	0	0	0	326.263	213.618	0	0	604.271	0	565.398	0	1692.72	0	1716.76	512.006
superpathway of L-lysine, L-threonine and L-methionine biosynthesis II	3957.33	5270.01	2582.59	6097.63	3911.64	1232.58	3057.34	2617.63	3992	2790.66	2517	4300.77	6105.53	5205.23	6379.68	5781.9	3349.21	6644.36	2594.94	5341.31	4512.81	6455.95	6154.89	5607.71	6247.42	5660.8	6103.79	4866.89	7428.01	3876.73	3269.17	4621.93	3704.65	1728.33	4149.67	5109.76	4865.97	6026.63	4313.47	3509.9	4650.41	5072.82	2391.92	4276.15	2561.96	4249	6992.1	6538.54	7451.11
4-amino-2-methyl-5-phosphomethylpyrimidine biosynthesis (yeast)	600.249	532.974	549.476	1970.35	0	1843.88	0	280.245	0	1874.82	1085.71	1757.61	0	1299.05	0	3446.58	0	1109.96	1141.88	0	3061.06	2876.96	1794.01	0	1266.41	0	0	791.656	2217.79	1764.96	1640.69	629.134	855.642	1473.23	2120.92	233.993	0	2016.44	486.541	0	671.963	0	946.969	0	1250.4	3991.79	4265.28	3103.65	3591.52
thiamin formation from pyrithiamine and oxythiamine (yeast)	640.561	528.117	556.202	1723.71	0	1908.21	0	290.798	0	1781.7	1045.99	1720	0	1298.44	0	3353.02	0	1072.49	1750.56	0	2819.78	2010.33	0	0	1383.98	824.911	0	713.628	3184.9	1649.91	1510.7	630.247	813.63	1477.1	1166.61	237.209	0	1867.44	497.473	0	685.733	0	950.771	0	1315.29	3216.26	3366.32	2067.59	2673.28
anaerobic energy metabolism (invertebrates, cytosol)	2763.6	0	4486.27	1085.28	1117.5	1095.33	1521.36	4085.98	2098.24	827.994	2310.97	0	0	1766.32	2524.71	0	1402.59	0	2369.95	0	2777.41	0	2011.43	833.396	0	0	4266.8	866.36	1080.82	0	2372.07	1649.77	1352.76	921.917	1129.25	2989.9	2155.58	0	2683.52	0	2523.81	0	2416.51	3303.74	1419.72	2390.38	1423.54	918.116	2178.46
octanoyl-[acyl-carrier protein] biosynthesis (mitochondria, yeast)	278.644	0	420.44	0	0	0	0	0	0	0	0	0	0	0	0	0	0	0	0	0	0	0	0	0	0	0	0	747.289	0	0	628.717	0	1031.47	475.261	0	0	643.694	0	484.33	0	0	0	0	0	411.686	0	0	688.52	0
L-arginine biosynthesis IV (archaebacteria)	7695.65	13128.5	6409.87	7120.83	6278.1	0	0	3245.99	7996.35	9189.05	2929.97	12515.6	7221.32	4501.61	0	8024	2852.89	0	10047.9	0	5439.01	0	0	9341.08	12107.4	11910.8	9408.6	8296.05	8268.4	3966.5	2703.79	5462.45	7708.68	8707.78	6217.53	4518.45	6409.68	7704.47	4728.97	2231.58	4365.59	5559.98	5077.88	7512.05	7324.94	0	0	0	0
methylerythritol phosphate pathway II	645.067	0	0	0	0	0	0	0	0	0	646.944	0	0	0	3351.71	0	0	0	0	0	1881.83	0	0	0	0	0	0	2115.13	0	0	0	0	0	0	0	0	0	0	0	0	0	0	0	0	0	0	7582.51	2096.02	0
gondoate biosynthesis (anaerobic)	3987.67	10571	9589.35	8478.89	3866.32	5183.76	4964.73	8777.52	7874.35	4478.25	4971.31	2941.09	8206.42	1989.74	6929.42	3035.59	7271.83	664.811	6547.97	7865.72	8254.79	974.638	4379.1	3793.12	6847.36	6681.77	5581.49	11935.9	4211.46	4674.79	2990.5	4225.27	4547.69	4221.88	9361.61	6754.92	9831.43	5895.15	6121.01	16610.2	5379.69	14073.5	3886.74	11147.1	6024.98	8819.28	10925.5	8546.64	6007.67
oleate biosynthesis IV (anaerobic)	408.695	0	622.506	0	0	0	0	0	0	0	0	0	0	0	0	0	0	0	0	0	0	0	0	0	0	0	0	1108.57	0	0	882.434	0	1429.29	685.962	0	0	941.926	0	712.61	0	0	0	0	0	603.153	0	0	990.635	0
superpathway of purine nucleotides de novo biosynthesis I	7331.42	4179.37	10363.7	2741.79	9271.46	7420.76	9427.77	9692.66	7566.4	7473.68	7375.91	0	3416.92	8722.92	2552.33	0	8730.63	4121.45	7842.74	1832.4	6402.04	2586.25	0	0	1202.56	0	6386.19	2360.86	4153.08	8833.8	6933.94	7338.85	4181.78	9116.13	5033.18	7780.98	6881.51	7604.16	8694.82	3269.06	8788.45	7244.98	7695.2	4382.47	6376.8	0	0	5789.49	524.983
anhydromuropeptides recycling	914.407	0	0	0	0	0	0	0	1315.16	395.293	0	0	0	0	0	1427.81	0	0	507.381	0	1099.06	0	0	0	1132.78	1247.22	1627.23	2593.23	1827.91	0	1469.41	0	0	0	0	0	1907.8	748.715	1968.12	4342.85	1961.84	0	0	3260.98	1872.43	0	0	0	0
purine ribonucleosides degradation	1885.12	6718.43	4185.41	6103.03	5075.72	6918.23	6675.73	3161.42	8292.12	11409.7	8748.3	18743.6	11371.4	7319.6	6077.94	9921.03	3864.22	11866.3	7007.86	10605.4	7814.65	26385	19995.3	8986.79	17798.4	21812.1	4112.89	8100.34	20218.6	8148.3	2523.4	7418.66	6512.04	3979.43	7473.85	2818.5	7876.67	8767.99	5520.61	4327.43	4124.11	5822.66	5222.49	9605.13	3473.22	10593	16864.4	11054.2	15203.7
superpathway of purine deoxyribonucleosides degradation	1804.84	0	2053.63	2322.56	2523.75	3902.99	3040.98	1948.88	3406.01	3318.27	1021.6	214.922	525.695	2315.24	329.575	2361.65	2097.8	2095.7	3148.32	2922.8	1478.1	0	1041.1	2927.98	2247.95	1023.36	3322.07	3557.73	1909.81	2712.02	2788.48	2115.26	5392.55	2703.82	3616.92	2585.46	2085.93	1032.52	4320.93	3882.18	2991.87	3834.84	2795.78	2935.65	2514.99	3677.82	3043.88	933.426	1276.44
CDP-diacylglycerol biosynthesis II	2395.56	9870.63	4324.62	2963.53	1439.97	2971.69	4608.41	5180.24	3935.28	5721.13	3216.81	10631.6	13396	903.481	1038.72	4298.05	1469.42	3314	2920.99	2896.15	1802.2	15977.6	10661.3	3077.26	12100.7	7413.33	4452.45	5183	9860.82	4693.11	3011.91	4045.97	4244.11	3325.69	5089.66	2399.82	5521.84	4501.18	6303.51	6877.64	1052.84	4288.16	1281.74	6029.26	2456.3	11816.1	12106.3	9074.03	12758.7
tRNA processing	2043.76	0	788.735	2729.86	0	996.909	2676.67	1333.09	925.057	1813.54	938.125	938.209	3111.37	1182.18	0	3320.83	1283.48	0	3009.35	0	1782.61	1900.81	0	2032.48	2480.55	2505.27	2631.99	3261.9	1918.37	859.015	3585.94	1248.6	1385.77	2333.27	2833.17	2354.26	3506.46	916.953	1475.9	1771.3	1078.97	418.832	1225.38	2533.28	1784.64	0	0	0	0
peptidoglycan maturation (meso-diaminopimelate containing)	9007.24	0	4911.85	695.393	8976.95	8376.81	5405.42	4874.34	4195.69	4365.76	5300.16	0	358.393	2522.2	1106.79	930.849	7251.8	1793.05	2574.59	0	1713.81	726.605	0	0	430.166	0	5511.37	1497.31	0	4355.77	1848.86	6079.32	1519.41	6697.3	1183.73	3944.67	450.136	4164.56	5292.53	1987.68	5715.87	1922.04	4885.59	0	5840.8	2324.57	1044.8	825.496	1912.53
superpathway of pyrimidine ribonucleotides de novo biosynthesis	12991	3448.23	9941.06	0	11719.4	14583	11795.1	11966.4	10068.6	8404.13	9173.98	0	2788.01	7175.02	2172.06	0	13022.2	0	6876.8	1474.73	5355.33	1484.56	0	0	987.196	0	7984.45	2146.93	1587.96	7367.52	7330.05	9564.54	2778.51	12596.5	4789.16	10235.6	5610.12	6737.56	10188.8	2751.3	12988.2	4979.84	12249.8	3730.64	13509.8	0	0	4809.75	432.232
superpathway of pyrimidine deoxyribonucleotides de novo biosynthesis (E. coli)	7613.41	3261.8	9063.07	2049.39	5637.35	6268.75	8294.28	7086.25	6565.69	5985.49	4179.34	0	2897.6	5326.84	1919.29	0	6516.16	2954.21	5305.61	1488.69	5515.41	1806.33	0	0	986.146	0	5530.32	1856.19	2888.73	4465.48	4746.56	5280.52	3494.93	5986.13	4498.17	7088.42	5110.51	5201.57	7609.94	2783.38	6840.36	5215.34	6443.25	2556.18	6121.92	0	0	2178.91	458.649
aspartate superpathway	1285.42	0	1371.27	0	0	423.727	0	1617.37	1723.42	0	0	0	0	1713.95	0	0	0	0	790.194	0	1290.65	0	0	0	0	0	1564.45	0	0	0	1418.13	1643.08	1333.78	1048.42	0	2203.37	0	0	1021.54	0	2180.02	1533.4	1057.3	0	1641.09	0	0	0	0
superpathway of pyridoxal 5'-phosphate biosynthesis and salvage	4336.93	5632.2	6430.41	4926.67	4605.81	6390.27	2737.5	3936.92	5121.44	6803.89	6550.28	2996.01	6207.37	7012.7	1770.21	3767.22	6255.3	0	886.044	0	5969.6	4393.71	2330.12	0	1577.43	0	6728.29	3836.57	1191.81	6261.86	8097.69	4682.74	4030.51	6332.2	6409.94	6319.94	3033.61	7035.77	4775.55	5516.63	6353.27	6905.11	5481.32	3827.72	5322.57	8558.89	10616.9	9461.46	9978.18
(5Z)-dodec-5-enoate biosynthesis	355.442	0	538.46	0	0	0	0	0	0	0	0	0	0	0	0	0	0	0	0	0	0	0	0	0	0	0	0	963.088	0	0	789.467	0	1284.76	602.023	0	0	818.326	0	621.236	0	0	0	0	0	524.671	0	0	863.158	0
phosphatidylglycerol biosynthesis I (plastidic)	158.37	2323.94	0	1163.72	815.696	0	800.644	157.98	200	711.985	0	924.455	2889.72	415.932	1186.18	2615.88	0	2002.37	1945.84	0	111.984	1237.57	559.479	2099.07	1489.75	1262.11	0	0	1191.56	1447.92	1541.83	0	1548.87	410.15	1107.09	708.206	933.814	1353.15	553.056	1367.94	351.847	470.69	0	1483.56	0	0	0	0	0
phosphatidylglycerol biosynthesis II (non-plastidic)	158.37	2323.94	0	1163.72	815.696	0	800.644	157.98	200	711.985	0	924.455	2889.72	415.932	1186.18	2615.88	0	2002.37	1945.84	0	111.984	1237.57	559.479	2099.07	1489.75	1262.11	0	0	1191.56	1447.92	1541.83	0	1548.87	410.15	1107.09	708.206	933.814	1353.15	553.056	1367.94	351.847	470.69	0	1483.56	0	0	0	0	0
glycolysis VI (metazoan)	18946.6	12719.8	14606.1	14879.4	20452.9	16098.8	15947.7	19974.5	18633.5	14894.6	17980.6	11121.8	21675	19627.2	21721.3	23627.5	21733.9	8906.47	20430.7	28609	18621	15712.9	6043.62	13149.5	16854.8	24782.1	21980.6	23355.4	11983	14263.5	22668.9	17043.6	21732.1	19090.9	22734	16865.5	23792.8	13556.3	18868.2	25338.7	15962.6	23645.4	16689.1	19627.1	17165.7	17916.4	13263.8	15805.3	10780.7
D-galactose degradation V (Leloir pathway)	2882.61	2826.06	2935.28	1262.88	4923.55	5111.45	5300.33	3093.04	5685.23	5277.81	3429.79	3770.39	4357.4	4107.55	3401.65	3290.41	4594.22	3866.86	6090.48	2925.53	3549.03	3490.02	7489.21	4685.48	5121.52	3759.76	5130.37	5727.42	3595.32	5376.64	8470.16	3319.18	8020.28	5988.06	5039.65	4933.55	4963.7	4251.46	7781.23	8657.73	3767.02	4884.74	3723.96	5392.51	4535.81	2451.53	7262.23	5882.52	4875.04
mycolate biosynthesis	419.41	0	643.127	0	0	0	0	0	0	0	0	0	0	0	0	0	0	0	0	0	0	0	0	0	0	0	0	1143.57	0	0	883.094	0	1434.22	699.17	0	0	969.92	0	731.634	0	0	0	0	0	619.788	0	0	1005.23	0
NAD biosynthesis I (from aspartate)	3274.21	4625.01	4773.07	3440.04	4209.57	4985.43	4849.79	3209.08	4017.8	3523.08	4322.68	4855.29	2038.19	3520.68	5362.69	4223.19	5316.51	5008.88	5623.22	2620.95	4313.25	3235.51	4407.11	4853.67	3853.87	2534.16	4977.57	3687.44	3543.9	3863.2	5475.67	3747.86	5954.72	2785.3	4282.65	4757.35	4220.56	3295.46	3361.02	5580.94	5756.95	5709.09	5468.95	6640.88	5195.27	0	0	389.645	0
pyridoxal 5'-phosphate biosynthesis I	5337.43	4948	9709.94	4130.72	4165.38	5043.88	4111.55	8082.59	4657.32	4568.83	4379.02	2122.01	4664.12	5676.02	1335.47	2985.86	5089.15	0	707.43	0	5977.25	3039.73	1572.51	0	1156.99	0	5790.7	2503.39	916.48	3598.46	8723.79	3299.8	2915.55	4964.71	5333.97	7940.2	2467	5302.15	6112.31	10697.6	6470.27	5863	5361.48	3356.25	5562.77	6742.79	7285.8	7716.54	6322.01
L-rhamnose degradation I	1306.07	1489.36	3879.46	4628.33	2371.89	719.607	2006.39	5102.36	1681.36	1406.75	3065	3950.04	5564.24	1172.45	3038.01	2364.72	2193.71	2712.48	2640.59	2605.2	3354.77	3829.28	6020.06	2917.45	5345	2953.32	2591.41	2047.03	3013.66	4873.03	5634.32	4301.85	1081.23	2252.94	5790.32	2606.74	2644.51	3198.06	3903.11	7353.41	1682.41	4315.14	2140.14	2975	2269.22	10615.8	7658.41	7740.73	8768.17
flavin biosynthesis I (bacteria and plants)	600.346	0	928.866	1577.13	0	1882.96	2068.82	2635.7	0	0	0	1239.01	3024.52	0	0	0	0	0	2746.75	0	2715.59	0	0	0	749.52	0	1859.7	0	1240.56	0	3019.58	0	1452.79	904.38	1903.2	0	581.699	0	1671.38	2707.58	919.597	2201.4	645.768	1698.27	1290.39	2466.53	1571.88	3688.02	1750.31
adenosine nucleotides degradation II	778.133	1973.38	390.451	1354.75	1922.92	2551.03	2574.4	2301.24	311.891	2970.09	1281.61	858.904	0	0	1450.42	4799.19	896.702	11771.5	0	1750.91	170.141	4275.87	5007.45	1799.66	379.761	1137.62	1236	1816.69	908.181	0	1171.32	491.545	1000.67	879.84	4097.15	1884.14	705.149	138.436	1744.44	3461.16	156.332	0	517.8	0	591.704	1700.13	2315.7	5477.08	3191.55
superpathway of L-serine and glycine biosynthesis I	1814.15	7516.5	2235.83	4709.57	3510.03	1583.43	5301.12	1166.95	1955.44	2137.93	5127.1	7510.73	3420.13	6119.44	8507.76	9145.1	2417.24	2895.61	1725.93	2702.01	6522.98	2749.99	4694.13	8920.57	4609.57	3565.48	4193.8	4563.32	3782.56	2738.1	6393.15	2561.05	4632.12	1653.07	5388.53	1866.86	3311.12	2547.27	440.544	5192.92	3419.08	2497.42	3385.77	4061.63	3391.48	878.416	6052.25	2190.88	2117.37
sulfate reduction I (assimilatory)	8107.75	0	4814.58	0	8548.02	8609.35	4858.89	5388.01	5728.36	5043.41	4545.91	0	928.679	970.868	605.828	0	7425.68	0	2912.13	1248.02	515.954	1101.62	0	0	0	0	2780.49	0	0	5019.53	2613.18	8243.66	655.699	3729.11	0	3822.24	0	5514.63	4076.04	0	4982.43	0	6203.72	0	4977.97	0	0	476.073	0
superpathway of sulfate assimilation and cysteine biosynthesis	1833.55	0	3284.45	0	3216.26	839.673	5266.26	2050.45	3078.43	2488.18	3512.89	0	1500.08	574.49	1118.66	0	1653.31	0	2029.12	909.373	843.358	1730.67	0	0	0	0	2896.56	0	0	2521.06	2310.86	3272.31	941.512	2279.13	0	2649.7	0	2211.4	877.538	0	3775.89	0	3346.73	0	2917.14	0	0	0	0
superpathway of thiamin diphosphate biosynthesis III (eukaryotes)	610.072	0	242.958	1033.28	0	866.666	0	0	495.032	483.966	467.789	444.446	0	757.559	0	2314.81	0	709.691	791.21	0	0	0	0	1373.02	882.789	0	1725.55	1896.94	585.399	0	486.434	347.346	490.424	285.918	1171.03	0	1348.94	0	453.677	1131.91	407.009	1739.79	910.509	996.372	550.402	2632.36	2091.58	1914.91	532.21
superpathway of L-threonine biosynthesis	2023.23	2968.94	1623.3	1054.51	958.411	580.407	1146.03	1556.49	2251.61	862.649	1348.67	2838.45	3969.07	3053.45	3655.69	2957.02	1082.91	3129.24	1479.47	2683.14	2470.01	2405.92	4263.76	1009.48	4443.92	3058.77	3627.29	3923.38	3554.86	1244.17	1965.16	1656.96	1189.47	706.543	2084.82	2483.67	2568.72	2976.3	2126.75	2171.73	2101.81	2758.45	1263.97	3526.58	1290.28	2872.01	4576.58	4680.98	4709.56
tRNA charging	24909.4	44293.6	23955.8	51870.7	29205.7	27387.2	29356.4	22115.1	27544.2	28057	29665	38660.4	30597.6	42443.1	62621.2	48031.7	28639.4	40772.2	29349.5	47824.1	36487	33165.4	41784.2	56642.9	33662.6	38288.9	32570.9	41029.5	36373.6	30697.3	34591.1	29152.2	37731.5	25360.8	35798.7	29311.7	37153.3	27704.5	21604.4	35674.8	25853	36945.1	28442.8	39068.9	29512.5	33630.2	26328	29880	24956.6
L-tryptophan biosynthesis	716.234	415.06	1521	792.392	0	731.873	773.687	1737.34	872.138	725.875	540.761	708.498	766.642	1270.77	3433.78	785.96	599.359	0	948.874	303.18	499.835	0	0	3402.96	439.88	0	2004.82	548.864	1044.23	293.293	1639.98	1898.7	896.429	890.13	1031.73	1149.36	665.178	377.487	2735.85	2328.52	319.362	305.133	494.903	762.183	1168.77	1723.07	3331.32	2170.77	1926.34
UDP-N-acetyl-D-glucosamine biosynthesis I	760.724	0	2697.76	1066.47	1346.04	0	1161.05	0	2350.03	232.413	1638.89	0	0	2959.49	0	1975.43	3955.88	5088.33	4908.68	4335.96	781.106	0	0	1536.31	866.503	1010.06	1028	7841.43	2322.38	1116.11	1235.17	0	699.375	0	8391.33	0	3677.39	1224.42	3196.75	5017.7	2442.78	3670.77	1715.79	6048.95	1953.56	3803.21	1096.64	0	2539.07
L-valine biosynthesis	19022.8	37674.5	18660.1	33052.8	19259.9	26540.8	23368	18057	25360.7	40218.2	30641.5	41852.3	27981	25919.8	31012.5	32396.6	27039.3	44163.1	29061.6	40664.7	26324.4	59076	48765.8	26644	50277.6	55288.7	21141.1	30578.8	51778.3	40999.3	23874.6	37533.5	26952.7	25069.6	31723.3	21830.8	29645.9	41494	23686.7	18048	19071.1	22221.9	20060.4	30391.2	17936.8	37242	41476.4	35845.2	53895.3
superpathway of phospholipid biosynthesis I (bacteria)	0	825.216	0	0	0	0	581.287	294.987	329.86	427.537	0	0	0	602.796	0	616.787	0	0	0	0	192.027	0	0	0	0	0	0	0	0	0	1831.16	0	493.227	665.358	0	970.012	1073.61	1364.66	1182.04	400.742	560.631	775.051	0	2007.51	0	0	0	0	0
glutaryl-CoA degradation	0	265.322	69.0503	453.227	0	0	0	0	490.868	377.748	718.368	897.536	806.713	403.238	287.686	138.579	800.475	0	374.989	869.404	158.216	703.519	557.634	0	0	0	0	692.907	553.7	215.796	419.211	665.632	190.665	139.787	203.082	0	521.594	511.198	149.274	134.759	0	0	294.21	0	118.077	1129.95	861.001	1315.74	361.546
colanic acid building blocks biosynthesis	0	0	169.232	0	0	0	0	440.938	0	0	233.188	0	0	0	0	0	0	0	0	0	0	0	0	1302.75	0	0	0	1445.33	0	0	0	0	0	0	0	228.562	110.141	0	155.249	208.254	0	289.495	0	1379.23	0	415.044	0	472.247	0
superpathway of hexitol degradation (bacteria)	0	0	673.454	0	0	0	0	0	0	0	562.362	785.2	0	0	0	0	0	0	474.481	0	0	605.922	0	0	0	0	0	2146.42	0	0	0	0	0	0	0	0	0	0	222.699	0	424.352	0	0	0	513.26	0	0	0	1166.59
incomplete reductive TCA cycle	0	0	584.57	0	0	387.358	444.179	0	592.402	211.938	180.19	929.086	479.641	0	0	0	0	586.923	729.046	0	452.532	0	1081.16	0	818.631	0	0	0	527.516	185.46	0	0	0	0	0	0	794.196	613.187	0	349.302	0	998.42	0	352.665	0	625.122	0	0	243.228
superpathway of GDP-mannose-derived O-antigen building blocks biosynthesis	0	0	103.788	0	0	0	0	279.421	0	0	144.983	0	0	0	0	0	0	0	0	0	0	0	0	954.465	0	0	0	976.705	0	0	0	0	0	0	0	139.262	66.6684	0	94.0835	127.177	0	178.566	0	941.031	0	270.209	0	307.602	0
superpathway of pyrimidine deoxyribonucleosides degradation	0	0	867.203	0	0	0	900.837	1378.26	0	0	0	0	0	1060.47	0	1711.24	1016.99	0	2071.78	0	0	0	0	0	0	0	1071.18	0	0	0	0	0	1112.14	0	0	0	1083.29	0	0	0	764.664	1307.82	1737.1	0	1326.37	0	0	0	0
gluconeogenesis III	0	0	1435.5	0	0	886.984	1004.06	0	1349.83	478.63	408.314	1406.03	0	0	0	0	448.53	3742.22	1650.26	0	1087.3	0	2297.2	0	1558.68	0	0	0	1091.29	425.013	0	0	0	0	0	0	1645.36	1319.97	0	0	0	0	0	2696.79	0	1374.96	0	0	531.272
aerobic respiration II (cytochrome c) (yeast)	0	0	0	809.891	0	0	0	28.4942	0	0	0	0	1110.99	0	0	0	75.7289	0	835.572	1430.93	0	0	0	0	0	1125.07	449.406	0	0	0	0	24.0552	0	45.7754	0	0	0	0	59.6658	0	0	114.922	67.3856	715.387	0	0	171.496	93.1405	0
superpathway of pyrimidine ribonucleosides salvage	0	0	0	0	0	457.742	0	0	0	0	0	0	0	0	0	0	0	0	1490.39	0	0	776.798	0	0	0	0	0	0	1486.35	0	0	0	821.859	0	0	0	210.845	0	0	0	0	0	923.67	0	0	0	0	0	0
putrescine biosynthesis IV	0	0	0	0	0	0	0	0	0	920.43	1968.76	0	0	0	0	0	0	0	0	0	0	259.825	480.532	0	990.216	696.207	0	0	0	1052.37	1237.09	398.509	0	0	0	0	0	816.956	0	0	1141.8	0	312.2	841.539	270.633	1837.59	1409.57	221.106	2186.46
C4 photosynthetic carbon assimilation cycle, NAD-ME type	0	0	0	0	0	0	0	0	0	338.16	0	0	0	0	0	0	0	0	0	0	0	0	0	0	0	0	0	0	0	0	0	0	0	147.181	692.093	0	0	0	0	252.846	0	0	0	0	0	0	0	0	0
superpathway of L-alanine biosynthesis	0	0	0	0	0	0	0	0	0	474.664	0	0	0	0	0	0	0	0	0	0	0	0	0	0	0	1117.94	0	0	0	0	0	0	0	164.805	776.746	0	0	0	0	0	0	0	0	0	0	0	0	0	0
purine nucleobases degradation I (anaerobic)	0	0	0	0	0	0	0	0	0	0	365.506	0	0	0	0	0	601.607	0	0	0	0	0	1933.36	0	0	0	0	847.351	498.335	0	0	325.874	0	0	0	0	0	145.097	0	0	0	0	0	0	0	0	0	0	0
fatty acid &beta;-oxidation I	0	0	0	0	0	0	0	0	0	0	0	0	463.121	0	0	0	0	0	0	673.646	0	0	0	0	0	0	0	0	0	0	0	0	0	0	0	0	0	0	0	0	0	0	0	0	0	0	0	0	0
mixed acid fermentation	0	0	0	0	0	0	0	0	0	0	0	0	1802.06	0	0	0	0	0	0	0	0	0	0	0	0	0	0	0	0	0	0	0	0	0	0	0	382.637	0	0	0	0	0	0	0	0	0	0	2033.29	0
reductive TCA cycle I	0	0	0	0	0	0	0	0	0	0	0	0	857.138	0	0	0	0	0	0	0	0	0	0	0	0	0	0	0	0	0	0	0	0	0	0	0	0	0	0	0	0	0	0	0	0	0	0	0	0
fatty acid &beta;-oxidation II (peroxisome)	0	0	0	0	0	0	0	0	0	0	0	0	350.166	0	0	0	0	0	0	672.351	0	0	0	0	0	0	0	0	0	0	0	0	0	0	0	0	0	0	0	0	0	0	0	0	0	0	0	0	0
tetrapyrrole biosynthesis II (from glycine)	0	0	0	0	0	0	0	0	0	0	0	0	825.168	0	0	0	0	0	736.699	0	0	0	0	0	0	0	0	0	0	0	0	0	0	0	0	0	622.221	0	0	0	0	0	288.114	0	0	0	0	0	0
superpathay of heme biosynthesis from glutamate	0	0	0	0	0	0	0	0	0	0	0	0	1292.28	0	0	0	0	0	0	0	0	0	0	0	0	0	0	0	0	0	0	0	0	0	0	0	437.405	0	0	0	0	0	249.768	0	0	0	0	0	0
photosynthesis light reactions	0	0	0	0	0	0	0	0	0	0	0	0	0	0	0	94.0247	0	0	0	0	0	0	0	0	0	0	0	0	0	0	0	0	0	0	0	0	0	0	0	0	0	0	0	0	0	0	0	0	0
lactose and galactose degradation I	0	0	0	0	0	0	0	0	0	0	0	0	0	0	0	0	0	0	190.83	0	0	0	0	0	0	0	0	0	0	0	0	0	0	0	190.267	0	203.824	0	0	0	0	0	0	0	0	0	0	0	0
superpathway of glycolysis and Entner-Doudoroff	0	0	0	0	0	0	0	0	0	0	0	0	0	0	0	0	0	0	0	401.344	0	0	0	0	0	0	0	0	0	0	0	0	0	0	0	0	0	0	0	0	0	0	0	0	0	802.572	0	0	0
heterolactic fermentation	0	0	0	0	0	0	0	0	0	0	0	0	0	0	0	0	0	0	0	474.643	0	0	0	0	0	0	0	0	0	0	0	0	0	0	0	0	0	0	0	0	0	0	0	0	0	431.431	0	0	0
pentose phosphate pathway	0	0	0	0	0	0	0	0	0	0	0	0	0	0	0	0	0	0	0	576.239	0	0	0	0	0	0	0	0	0	0	0	0	0	0	0	0	0	0	0	0	0	0	0	0	0	552.119	0	0	0
superpathway of glucose and xylose degradation	0	0	0	0	0	0	0	0	0	0	0	0	0	0	0	0	0	0	0	1078.52	0	0	0	0	0	0	0	0	0	0	0	0	0	0	0	0	0	0	0	0	0	0	0	0	0	1060.05	0	0	0
pyruvate fermentation to acetone	0	0	0	0	0	0	0	0	0	0	0	0	0	0	0	0	0	0	0	0	0	734.061	0	0	0	0	0	0	0	0	0	0	0	0	0	0	0	0	0	0	0	0	0	0	0	0	0	0	0
thiazole biosynthesis I (E. coli)	0	0	0	0	0	0	0	0	0	0	0	0	0	0	0	0	0	0	0	0	0	1490.19	0	0	656.502	0	0	211.661	0	0	0	0	0	0	0	0	67.5707	566.202	0	0	0	0	0	0	0	0	0	0	0
pyridoxal 5'-phosphate salvage II (plants)	0	0	0	0	0	0	0	0	0	0	0	0	0	0	0	0	0	0	0	0	0	0	0	747.231	0	0	0	0	0	0	0	0	0	0	0	0	600.247	0	0	0	0	0	0	0	0	0	0	0	0
superpathway of geranylgeranyl diphosphate biosynthesis II (via MEP)	0	0	0	0	0	0	0	0	0	0	0	0	0	0	0	0	0	0	0	0	0	0	0	0	708.94	0	0	0	0	0	0	0	0	0	0	0	0	0	0	0	0	0	0	0	0	0	0	0	0
superpathway of thiamin diphosphate biosynthesis I	0	0	0	0	0	0	0	0	0	0	0	0	0	0	0	0	0	0	0	0	0	0	0	0	1296.67	0	0	670.626	0	0	0	0	0	0	0	0	0	1273.28	0	0	0	0	0	0	0	0	0	0	0
TCA cycle I (prokaryotic)	0	0	0	0	0	0	0	0	0	0	0	0	0	0	0	0	0	0	0	0	0	0	0	0	0	1900.47	0	0	0	0	0	0	0	0	0	0	199.236	0	0	0	0	0	0	0	0	0	0	2224.32	0
TCA cycle II (plants and fungi)	0	0	0	0	0	0	0	0	0	0	0	0	0	0	0	0	0	0	0	0	0	0	0	0	0	0	0	0	2359.37	0	864.35	0	0	0	854.181	0	100.404	1232.6	607.931	0	0	0	0	0	0	2114.15	0	1421.17	2196.47
L-glutamine biosynthesis III	0	0	0	0	0	0	0	0	0	0	0	0	0	0	0	0	0	0	0	0	0	0	0	0	0	0	0	0	456.454	0	1368.39	0	0	0	0	0	0	1783.77	1115.3	0	0	0	0	0	0	0	0	1248.3	674.687
pyruvate fermentation to butanoate	0	0	0	0	0	0	0	0	0	0	0	0	0	0	0	0	0	0	0	0	0	0	0	0	0	0	0	0	0	282.488	0	0	0	0	0	0	0	0	0	0	0	0	0	0	0	0	0	0	0
superpathway of Clostridium acetobutylicum acidogenic fermentation	0	0	0	0	0	0	0	0	0	0	0	0	0	0	0	0	0	0	0	0	0	0	0	0	0	0	0	0	0	357.824	0	0	0	0	0	0	0	0	0	0	0	0	0	0	0	0	0	0	0
biotin biosynthesis II	0	0	0	0	0	0	0	0	0	0	0	0	0	0	0	0	0	0	0	0	0	0	0	0	0	0	0	0	0	0	416.646	0	0	0	0	0	0	0	0	0	0	0	0	0	0	0	0	0	0
purine nucleotides degradation II (aerobic)	0	0	0	0	0	0	0	0	0	0	0	0	0	0	0	0	0	0	0	0	0	0	0	0	0	0	0	0	0	0	1174.3	0	0	0	0	0	0	0	0	0	0	0	0	0	0	0	0	0	0
superpathway of purine nucleotide salvage	0	0	0	0	0	0	0	0	0	0	0	0	0	0	0	0	0	0	0	0	0	0	0	0	0	0	0	0	0	0	1876.9	0	0	0	0	0	0	0	0	0	0	0	0	0	0	0	0	0	0
formaldehyde assimilation III (dihydroxyacetone cycle)	0	0	0	0	0	0	0	0	0	0	0	0	0	0	0	0	0	0	0	0	0	0	0	0	0	0	0	0	0	0	0	0	547.548	0	0	0	0	0	0	0	0	0	0	0	410.025	0	0	0	0
spermine and spermidine degradation I	0	0	0	0	0	0	0	0	0	0	0	0	0	0	0	0	0	0	0	0	0	0	0	0	0	0	0	0	0	0	0	0	0	53.8111	0	0	0	0	0	0	0	0	0	0	0	0	0	0	0
superpathway of histidine, purine, and pyrimidine biosynthesis	0	0	0	0	0	0	0	0	0	0	0	0	0	0	0	0	0	0	0	0	0	0	0	0	0	0	0	0	0	0	0	0	0	0	0	0	566.184	0	0	0	0	0	0	0	0	0	0	0	0
Rubisco shunt	0	0	0	0	0	0	0	0	0	0	0	0	0	0	0	0	0	0	0	0	0	0	0	0	0	0	0	0	0	0	0	0	0	0	0	0	1599.7	0	0	0	0	0	0	0	0	0	0	0	0
6-hydroxymethyl-dihydropterin diphosphate biosynthesis I	0	0	0	0	0	0	0	0	0	0	0	0	0	0	0	0	0	0	0	0	0	0	0	0	0	0	0	0	0	0	0	0	0	0	0	0	329.721	0	0	0	0	0	0	0	0	0	0	0	0
TCA cycle V (2-oxoglutarate:ferredoxin oxidoreductase)	0	0	0	0	0	0	0	0	0	0	0	0	0	0	0	0	0	0	0	0	0	0	0	0	0	0	0	0	0	0	0	0	0	0	0	0	166.888	0	0	0	0	0	0	0	0	0	0	1902.15	0
6-hydroxymethyl-dihydropterin diphosphate biosynthesis III (Chlamydia)	0	0	0	0	0	0	0	0	0	0	0	0	0	0	0	0	0	0	0	0	0	0	0	0	0	0	0	0	0	0	0	0	0	0	0	0	321.835	0	0	0	0	0	0	0	0	0	0	0	0
nicotine degradation IV	0	0	0	0	0	0	0	0	0	0	0	0	0	0	0	0	0	0	0	0	0	0	0	0	0	0	0	0	0	0	0	0	0	0	0	0	144.524	0	0	0	0	0	0	0	0	0	0	0	0
superpathway of fermentation (Chlamydomonas reinhardtii)	0	0	0	0	0	0	0	0	0	0	0	0	0	0	0	0	0	0	0	0	0	0	0	0	0	0	0	0	0	0	0	0	0	0	0	0	0	506.338	0	0	0	0	0	0	0	1178.33	0	0	0
superpathway of L-tyrosine biosynthesis	0	0	0	0	0	0	0	0	0	0	0	0	0	0	0	0	0	0	0	0	0	0	0	0	0	0	0	0	0	0	0	0	0	0	0	0	0	0	468.528	0	0	0	0	0	0	0	0	0	0
stearate biosynthesis III (fungi)	0	0	0	0	0	0	0	0	0	0	0	0	0	0	0	0	0	0	0	0	0	0	0	0	0	0	0	0	0	0	0	0	0	0	0	0	0	0	173.481	0	0	0	0	0	0	0	0	0	0
urea cycle	0	0	0	0	0	0	0	0	0	0	0	0	0	0	0	0	0	0	0	0	0	0	0	0	0	0	0	0	0	0	0	0	0	0	0	0	0	0	0	25.8528	0	0	0	0	0	0	0	0	0
phytol degradation	0	0	0	0	0	0	0	0	0	0	0	0	0	0	0	0	0	0	0	0	0	0	0	0	0	0	0	0	0	0	0	0	0	0	0	0	0	0	0	118.811	0	0	0	0	0	0	0	0	0
superpathway of arginine and polyamine biosynthesis	0	0	0	0	0	0	0	0	0	0	0	0	0	0	0	0	0	0	0	0	0	0	0	0	0	0	0	0	0	0	0	0	0	0	0	0	0	0	0	0	0	0	0	1090.85	0	0	0	0	0
superpathway of pyrimidine deoxyribonucleoside salvage	0	0	0	0	0	0	0	0	0	0	0	0	0	0	0	0	0	0	0	0	0	0	0	0	0	0	0	0	0	0	0	0	0	0	0	0	0	0	0	0	0	0	0	0	244.842	0	0	0	0
dopamine degradation	0	0	0	0	0	0	0	0	0	0	0	0	0	0	0	0	0	0	0	0	0	0	0	0	0	0	0	0	0	0	0	0	0	0	0	0	0	0	0	0	0	0	0	0	0	0	0	0	0
NAD salvage pathway I	0	0	0	0	0	0	0	0	0	0	0	0	0	0	0	0	0	0	0	0	0	0	0	0	0	0	0	0	0	0	0	0	0	0	0	0	0	0	0	0	0	0	0	0	0	0	0	0	0
1,3-propanediol biosynthesis (engineered)	0	0	0	0	0	0	0	0	0	0	0	0	0	0	0	0	0	0	0	0	0	0	0	0	0	0	0	0	0	0	0	0	0	0	0	0	0	0	0	0	0	0	0	0	0	0	0	0	0
glycogen degradation I (bacterial)	0	0	0	0	0	0	0	0	0	0	0	0	0	0	0	0	0	0	0	0	0	0	0	0	0	0	0	0	0	0	0	0	0	0	0	0	0	0	0	0	0	0	0	0	0	0	0	0	0
UDP-N-acetyl-D-glucosamine biosynthesis II	0	0	0	0	0	0	0	0	0	0	0	0	0	0	0	0	0	0	0	0	0	0	0	0	0	0	0	0	0	0	0	0	0	0	0	0	0	0	0	0	0	0	0	0	0	0	0	0	0
adenosylcobalamin salvage from cobinamide I	0	0	0	0	0	0	0	0	0	0	0	0	0	0	0	0	0	0	0	0	0	0	0	0	0	0	0	0	0	0	0	0	0	0	0	0	0	0	0	0	0	0	0	0	0	0	0	0	0
[truncated: 31 more columns]

## Sheet: Table S5
Table S5. Abundance (copies per million) of GO terms in all samples
Name	11weekC-plus-O1_CP04434	11weekOxy8_CP04434	11weekC-plus-O5_CP04434	11weekOxy9_CP04434	11weekC-plus-O7_CP04434	11weekC-plus-O6_CP04434	11weekC-plus-O4_CP04434	11weekC-plus-O3_CP04434	11weekC-plus-O2_CP04434	11weekC-plus-O8_CP04434	11weekC-plus-O9_CP04434	11weekOxy6_CP04434	11weekOxy7_CP04434	11weekOxy3_CP04434	11weekOxy5_CP04434	11weekOxy4_CP04434	11weekMor7_CP04434	11weekMor9_CP04434	11weekMor6_CP04434	11weekOxy1_CP04434	11weekMor5_CP04434	11weekMor8_CP04434	11weekMor2_CP04434	11weekOxy2_CP04434	11weekMor4_CP04434	11weekMor3_CP04434	11weekC_plus_M8_CP04434	11weekCP7_CP04434	11weekMor1_CP04434	11weekC_plus_M7_CP04434	11weekC_plus_M4_CP04434	11weekC_plus_M2_CP04434	11weekC_plus_M5_CP04434	11weekC_plus_M6_CP04434	11weekCP9_CP04434	11weekC_plus_M9_CP04434	11weekCP8_CP04434	11weekC_plus_M3_CP04434	11weekC_plus_M1_CP04434	11weekCP6_CP04434	11weekCP4_CP04434	11weekCP5_CP04434	11weekCP3_CP04434	11weekCP1_CP04434	11weekCP2_CP04434	11weekcon9_CP04434	11weekcon6_CP04434	11weekcon7_CP04434	11weekcon8_CP04434
phosphopyruvate hydratase complex	1466.59	1416.4	1077.59	1503.05	1543.42	1502.73	1330.04	1163.01	1160.92	1038.38	1410.29	1382.16	1140.13	1349.92	1396.45	1438.03	1191.9	1056.73	1073.92	1330.83	1421.58	820.504	1043.79	1589.32	1009.25	750.917	1297.35	1389.84	857.935	1178.23	1714.17	1095.01	1588.35	1231.55	1510.24	1256.58	1230.41	937.836	1045.52	1793.3	1699.34	1504.11	1948.95	1424.8	1558.47	799.255	523.154	760.573	517.723
ribosomal large subunit assembly	1302.72	1211.78	1171.18	1563.26	1367.31	1427.08	1907.46	1246.07	1467.09	1676.11	1521.38	1269.94	1709.92	1732.54	1822.76	1616.58	1396.25	1395.29	1254.14	1564.51	1413.58	1159.24	1390.57	1908.49	1285.11	1006.15	1311.04	1607.07	1551.15	1343.62	1990.42	1119.68	1814.53	1580.26	1581.71	1230.15	1555.42	1020.52	1067.02	1650.25	1538.39	1430.17	1709.55	1309.52	1538.57	1072.94	827.03	1169.8	767.44
adenine deaminase activity	26.9273	20.8689	88.5882	18.9141	68.6187	27.3809	14.2437	7.87494	82.1006	49.0634	30.0346	23.5524	34.3425	15.3916	36.3496	55.6243	96.1682	0	110.917	91.3889	38.1045	24.1405	6.10345	33.0473	20.846	11.3798	37.645	165.916	30.5302	20.0499	12.1401	14.026	14.582	46.4408	238.579	23.2256	137.838	21.491	85.7824	112.596	23.6938	129.701	24.9154	73.7794	61.5919	74.614	84.9745	44.9349	27.8622
ACP phosphopantetheine attachment site binding involved in fatty acid biosynthetic process	1109.42	1601.45	1023.5	1630.09	1079.57	1591.11	1574.41	1093.76	869.703	927.117	1183.17	1503.22	1089.41	1634.48	1678.05	1463.94	1103.48	1592.67	960.373	2016.18	1382.6	1271.24	898.346	2050.36	1224.8	1336.08	793.604	1255.13	1277.54	900.37	957.682	1145.65	1751.51	934.349	659.196	1485.44	1258.2	1065.54	1058.79	1121.17	1013.28	504.991	1147.25	1190.05	1136.3	374.334	889.939	609.073	835.004
tRNA binding	16503	16973.4	15002.5	17761.6	16418.9	15796.4	16213.6	15088.2	16271	14621.3	16138.2	14665.4	14713.9	18498.6	20210.8	18697.4	16417	15863.7	16800.2	17055.5	16443.1	12603.9	14425.7	20096.8	14366.9	14227.7	17061.1	18674.1	15249.7	14773.3	17936	16561.1	17713.1	15599.5	17641.4	16925.8	17216.8	15012.3	13985.8	17541.2	16914.1	18184.4	16754.9	17236.5	16668.2	15601	14540.5	15788.4	12587.8
ribosomal subunit export from nucleus	2.42737	0	0	0	0	0	0	0	0	0	0	0	7.60904	0	0	0	0	0	0	3.60053	3.57028	0	0	0	0	0	0	14.2344	0	0	0	0	0	1.45297	0	0	0.751299	39.4783	1.06078	0.73267	0	0	0	0	0	0	0	2.77871	0
regulation of cyclin-dependent protein serine/threonine kinase activity	13.2831	9.73086	0	23.9351	0	0	0	2.39309	0	0	2.11914	0	1.8882	0	5.55244	0	14.6077	0	14.8844	59.8809	0	4.08834	5.67912	0	0	0	0	0	20.9382	0	0	1.7468	0	0	0	0	0.650888	0	0.268612	0	2.74583	0	1.57953	31.8663	1.13629	4.26638	28.364	6.68415	0
G1/S transition of mitotic cell cycle	3.53375	9.73086	0	0	0	0	0	0.171462	0	0	1.09571	0	0.148707	0	0	2.36464	14.5937	0	0	6.29603	0	0	15.6602	0	0	0	5.42958	0.689952	0	0	2.01185	0	4.26448	0	20.719	3.9071	12.1614	1.66456	2.78181	0	1.57938	0	5.13551	14.6656	11.0835	1.42998	37.7119	10.295	0
histidine biosynthetic process	3069.71	1509.27	2700.94	1364.69	2665.77	2992	2337.03	2889.28	2411.43	2867.02	2171.7	2133.03	1729.65	1835.45	1079.56	1396.53	2985.13	2031.61	1836.27	1334.38	1490.39	2260.98	1810.71	1310.33	1994.7	1751.47	2453.72	1417.53	1847.43	2237.06	2112.77	2704.57	2112.96	2816.13	1436.82	2726.25	1467.73	2469.06	2960.41	1580.98	2790.9	1412.89	2755.75	1452.23	2574.58	2059.15	2125.7	2118.74	2378.15
imidazoleglycerol-phosphate synthase activity	636.535	373.282	504.428	273.958	437.038	592.848	406.68	589.093	523.78	521.601	410.784	447.549	237.37	326.374	179.029	235.626	573.673	614.441	361.726	268.366	235.154	605.431	435.462	298.94	426.698	336.823	493.316	232.22	436.962	495.818	309.988	632.566	318.196	664.864	333.866	516.854	313.414	568.352	625.639	278.946	495.26	295.801	547.489	203.135	508.934	446.143	442.732	523.285	540.971
histone deacetylase complex	1.84674	0	2.2282	0	0	6.79892	0	27.2513	0	0	0	0	0	0	0	0	0	0	0	0	0	0	0	0	0	0	0	0	2.85641	0	1.41718	0	0	0	0	0	7.07325	23.2399	0	0	634.288	0	0	0	0	6.30585	0	0	4.70068
negative regulation of transcription from RNA polymerase II promoter	16.4069	34.955	11.208	0	25.7481	7.68588	30.6964	32.3761	0	0	8.43522	7.79081	26.4261	76.9295	23.1005	9.30188	6.75709	0	57.2829	99.0261	0	0	5.76997	6.05554	7.53571	7.38471	3.37024	65.5476	115.778	0	42.0285	6.70181	19.0474	22.3892	120.195	1.44556	92.424	12.1434	51.92	6.95178	782.99	140.577	91.3809	154.735	40.3997	156.533	67.6573	154.402	8.67647
SNARE binding	0.0226857	15.6256	0	0	0	0	0	1.317	17.172	0	11.3165	5.65962	9.91837	0	0	0	0	0	7.9228	14.0329	0	0	0	0	3.17112	0	0	23.0905	0	0	0	0	0	32.9676	1.22301	10.4979	4.02639	2.33955	0	3.63187	8.15568	0	1.75277	0	8.55402	0	12.4962	0.924545	7.007
recombinase activity	6597.84	14070.1	7877.8	11421.8	6886.61	12619.7	13475.2	6319.36	14694	22597.7	16906.4	21875.7	16595.3	11996	11137.1	14027.3	10642.9	22453.4	12800.9	14910.3	11196.8	27123.8	22514.4	10211.5	22781.2	21155.8	7000.92	10482	22057.1	18874.7	10321.7	15820.6	11363	12624.5	12603.5	6533.82	9967.63	22641.1	12693.1	5471.11	9678.82	6043.73	9012.63	10530.4	9050.92	17764.3	19689.1	21777	29837.3
phosphorelay sensor kinase activity	5504.16	7678.29	9353.46	7057.11	5459.06	6223.34	7310.31	10181.6	8431.37	9009.96	8370.33	9959.9	9743.68	5476.47	5255.89	6693.18	6471.62	8478.21	7773.92	6800.21	7257.59	11384.8	8846.83	5012.22	10165.3	8355.35	7570.13	6896.61	10622.2	8414.34	8536.56	7923.38	7136.21	7275.38	7208.18	6905.47	7104	9332.84	9892.41	8655.84	7088.16	7646.48	7271.21	7487.65	7120.98	12067.1	13786.4	12261.1	14437.2
phosphorelay response regulator activity	33.3372	231.569	58.8106	58.6477	68.6914	150.977	117.434	38.7749	142.733	344.413	146.239	184.668	211.517	48.2497	40.3469	87.5895	101.645	148.874	105.198	159.347	93.534	450.856	187.021	81.0589	318.169	316.894	70.682	104.859	277.983	195.502	53.8405	101.181	129.639	84.9342	77.9005	53.1545	99.65	222.054	91.3346	40.3362	77.6001	28.6425	76.7731	57.9934	63.4338	199.914	336.712	143.457	476.298
protein phosphatase type 2A complex	1.06439	0	0	0	11.8167	0	0	6.77611	0	0	0	0	0	0	0	0	0	0	21.6498	9.40158	0	0	0	0	0	0	0	0	0	0	0	0	0	0	0	0	7.27692	0	0	0	0	0	0	7.3507	0	12.6588	0	6.77356	8.81239
phosphorelay signal transduction system	7721.11	13429.6	10447.3	12601.5	8610.15	11844.1	11711.2	10049.9	11814	18106	13425	18084.4	15092.5	10569.8	9661.65	12191.9	11267.3	17951.2	14077.7	14122.3	10893.4	22781.3	16478.1	9167.73	18288.5	17955.8	9994.51	10810.7	20456.9	16766.2	10924.5	14256.9	12405.7	11745	11788.6	8490.33	11178	17018.4	12359.3	9546.37	9534.89	9190.89	9778.2	11574	9432.81	16013.6	19677	16811.6	23797.9
tryptophan biosynthetic process	894.998	157.632	695.359	194.169	713.027	815.75	642.026	726.273	479.408	412.329	514.148	135.434	131.238	400.027	218.379	230.7	647.722	242.591	304.913	235.572	205.337	149.104	212.824	217.863	145.39	136.939	444.559	103.626	244.217	425.927	308.732	588.14	329.671	651.061	105.462	515.028	103.045	407.555	705.131	216.775	649.04	201.985	504.256	95.6357	550.479	310.298	355.947	313.918	263.898
3'-5'-exoribonuclease activity	1255.84	1198.82	1047.46	1421.56	1278.11	1151.85	1187.94	1161.56	1113.61	970.403	1327.01	1311.11	1123.92	1424.35	1797.67	1603.11	1117.35	1270.71	1101.76	1404.47	1488.91	1006.72	1455.85	1826.75	1170.28	1142.89	1370.49	1416.16	1097.99	1237	1496.93	1177.34	1416.14	1226.68	1244.4	1333.78	1221.2	1175.16	951.36	1347.99	1263.63	1292.17	1302.48	1299.4	1293.79	1103.03	879.689	1138.08	828.882
exosome (RNase complex)	16.135	0	0	0	0	0	0	0	0	0	0	0	8.40881	0	2.55256	0	0	0	0	0	0	0	0	0	0	0	0	0	0	0	0	0	0	0	0	0	0	0	3.29908	0	1.57494	1.97307	0	0	0	0	0	0	0
rRNA (adenine-N6,N6-)-dimethyltransferase activity	362.217	278.45	367.304	249.951	450.298	304.008	319.771	402.444	231.98	173.515	289.797	278.195	253.046	365.687	241.478	297.243	338.7	307.226	327.873	195.736	321.569	198.172	319.095	290.495	193.389	206.563	191.143	184.663	239.023	327.315	274.596	339.938	376.395	315.437	239.887	324.683	244.382	246.945	338.775	231.52	248.106	216.548	255.577	277.226	342.322	162.588	298.896	192.18	216.624
nuclear-transcribed mRNA catabolic process, nonsense-mediated decay	1.76335	0	4.06289	0.377249	0.82392	0.736345	0	1.68389	0.372275	0	1.40604	0	8.73621	13.1446	3.35357	7.4934	4.23045	0	22.511	3.62341	0	0	2.13936	2.21509	0	0.26137	0	4.812	12.4864	4.12055	2.97144	0	0	6.38333	5.54654	2.57743	10.8629	1.26562	5.72915	6.85161	4.2935	6.9468	4.2156	7.6221	2.37622	21.0928	15.3488	24.1723	3.09789
activation of MAPK activity	13.5204	2.24568	3.98657	0	15.5065	0	9.0738	0	0	0	2.11914	0	1.90944	1.66187	0	0	1.51536	0	9.66702	49.081	0	0	0	0	0	0	0	0	0	0	6.1679	0	0	0	2.34198	0	41.9036	0	7.73764	0	3.72708	39.7297	0.845073	26.82	8.04736	0	14.0733	0	0
protein polyubiquitination	1.48591	0	0.887231	0	0.868559	0	0	1.35694	4.59211	0	5.60506	22.0796	7.91395	55.0164	0	0	5.94745	0	4.37912	4.82413	0	0	0	0	0	0	8.87511	12.7527	1.11465	0	3.47913	2.66538	0	22.7001	6.13879	0	50.4154	8.55788	4.44188	20.8332	11.8187	91.9369	3.31604	39.898	10.0315	6.55952	26.7014	9.70569	36.7241
allantoin catabolic process	1.46506	6.35407	3.84328	18.8703	0	13.3133	0	0	5.07198	20.8281	5.90114	31.8657	6.11822	13.2462	12.5496	7.19378	13.097	0	18.3395	0	14.3134	23.3206	16.079	23.0017	17.0939	12.2394	5.27236	0	21.25	39.9422	0	22.5671	35.0673	15.711	0	4.26609	11.3197	28.0869	0	5.26106	0	14.5075	0	19.5429	0	0	0	0	19.0763
alanine dehydrogenase activity	66.775	46.6707	70.1318	47.4301	80.086	47.5456	37.3166	93.6401	60.2426	25.2277	25.5795	27.5109	19.5156	35.3787	20.3308	51.0203	61.8546	8.39251	51.7311	31.124	47.3685	0	33.1219	35.9797	10.0488	54.2362	81.2312	124.351	12.3654	21.1939	43.3814	19.6515	38.3448	30.2527	45.1865	60.0703	58.2552	17.5942	38.6897	133.845	61.3908	87.4589	34.5772	52.8238	48.5153	158.481	59.7719	115.375	50.4005
magnesium ion binding	21446.9	17632.1	18950.3	17368.2	20232.4	21439.4	19778.8	19782.9	20577.6	19248.1	19959.9	19624.3	16857.8	18402.4	18649.1	17966.2	19964.1	18433.9	17586.2	16420.6	18849.3	17652.2	18789.4	18312	18271.2	16292.1	19041	18100.8	17393.7	19760.6	19826.5	19827.7	20614.8	20580.6	19254	20000.9	17041	19539.5	19747.4	18721.5	20795.8	17285.5	20288.4	17370.6	21038.7	19064.4	17425	18172.1	17874.1
enzyme-directed rRNA 2'-O-methylation	293.743	177.727	297.606	118.675	287.193	253.033	220.186	181.42	234.295	248.643	210.79	159.108	210.483	184.917	121.856	124.697	420.159	89.4687	184.372	212.899	223.863	158.281	246.516	147.089	136.4	158.778	286.691	185.023	156.261	312.408	227.136	256.551	330.976	247.901	254.61	284.167	196.251	216.699	294.583	188.144	249.008	152.813	333.339	195.311	328.522	91.8109	171.494	171.216	158.082
maturation of LSU-rRNA from tricistronic rRNA transcript (SSU-rRNA, 5.8S rRNA, LSU-rRNA)	4.44302	0	0	0	4.63104	0	0	0	0	0	0	0	1.99567	0	0	0	0	0	0	0	0	0	0	0	0	0	0	4.68108	0	0	0	0	0	0	0	0	0	0	0	0	0	0	0	5.04628	0	0	12.1802	0	0
transcription-coupled nucleotide-excision repair, DNA damage recognition	386.229	441.559	385.072	396.926	328.23	378.177	452.375	407.145	360.065	392.239	419.55	464.778	318.25	407.579	479.763	386.804	387.446	367.914	367.778	306.418	488.432	384.059	439.045	435.841	367.498	387.281	405.146	403.898	358.595	356.171	391.291	372.056	486.431	383.412	417.276	393.968	386.381	371.899	374.434	366.708	344.378	393.156	407.772	418.797	402.335	325.52	326.79	315.907	327.921
telomere maintenance	38.9029	34.5975	180.395	32.0696	26.095	12.6551	44.4105	167.329	79.1232	7.67882	45.3982	9.305	57.8832	23.2567	14.6834	16.3468	19.9812	0	30.5395	18.1138	62.652	19.7154	24.7495	9.44272	18.6301	0	123.24	55.0538	39.6983	4.42385	67.9244	29.0968	25.8603	32.5456	87.0801	57.0259	62.0395	17.6679	153.163	156.273	43.4627	121.945	84.051	65.8829	56.5929	157.641	247.112	168.482	88.0966
double-strand break repair via homologous recombination	52.8125	140.353	77.0085	83.4541	43.0645	67.2272	55.9434	44.6955	116.996	141.805	71.6609	139.038	118.042	27.8102	11.69	59.0679	85.0976	49.4556	152.686	108.9	67.8932	194.64	123.283	21.7313	143.234	142.197	79.8417	118.99	124.814	85.9823	39.0533	75.083	82.1385	115.031	155.572	63.6943	140.161	97.2176	158.779	91.9487	59.6744	111.603	28.5129	73.5339	70.1234	97.9899	76.9921	58.038	128.894
adenyl-nucleotide exchange factor activity	243.311	168.158	281.675	101.087	352.951	348.585	422.432	237.488	280.847	298.002	213.928	235.39	261.373	162.958	183.931	113.35	319.358	100.805	204.444	157.991	140.812	223.148	172.661	91.0928	198.58	280.589	224.791	113.433	215.473	144.629	146.432	188.853	152.972	368.258	231.742	179.729	187.23	290.596	391.473	126.086	349.979	221.829	169.738	175.453	203.903	233.9	279.457	326.03	241.285
nuclear chromosome, telomeric region	1.79033	0	0.640634	0	15.7629	0	0	0	0	0	16.1403	0	0	9.69491	0	0	0	0	0	6.54271	0	0	0	0	0	0	0	2.41483	0	0	0	0	0	0	45.5093	0	12.8365	0	3.34231	3.11099	2.749	23.9873	0	0	9.8107	4.50434	6.80544	0	0
nucleosome	10.9038	0	0	43.5802	76.863	0	0	5.92126	0	0	5.5161	10.9431	384.943	43.6853	0	0	51.6751	0	168.598	214.325	0	0	15.3877	0	12.1295	0	0	0	14.7069	0	71.0433	0	12.2375	21.4821	7.17093	0	69.3089	0	60.3656	20.2536	90.4203	48.0937	85.9274	54.1659	13.302	56.8829	423.228	45.0792	14.073
6,7-dimethyl-8-ribityllumazine synthase activity	474.632	416.793	319.612	474.127	428.03	403.799	385.086	378.247	499.686	344.959	420.224	563.248	225.216	427.244	454.638	275.343	392.434	499.737	365.067	282.131	425.624	332.824	339.065	697.456	512.233	334.849	355.206	348.283	504.613	438.766	383.163	518.596	390.991	381.262	392.838	439.42	301.06	281.561	236.012	458.309	584.009	315.045	446.132	470.12	516.89	128.638	399.879	126.078	346.249
barrier septum assembly	1372.99	1663.6	1541.5	1856.25	1288.36	1885.14	1964.09	1406.18	1609.47	3203.73	2250.02	3004.78	1967.89	1893.54	1908.65	2262.69	2345.06	2787.39	2682.71	2200.05	1787.36	3135.31	2668	1318.48	3145.08	2463.08	1359.8	2132.68	2890.91	3103.6	1431.67	2547.79	2213.14	1924.39	1700.54	1272.56	1884.95	3188	1720	1160.23	1802.69	1541.75	1728.31	1774.22	1354.66	2406.85	3286.69	2934.14	3373.91
cytoplasmic mRNA processing body	3.14994	0	0	0	0	0	0	0	0	0	0	0	0	5.71157	2.59677	0	1.46573	0	0.06954	0.150295	0	0	5.85417	0	0	0	10.6721	0	0	0	0	0	0	0	0	0	0	0	2.52687	0	4.87894	0	5.98058	74.9913	0	20.6023	0	9.07172	0
rRNA 5'-end processing	432.805	228.785	367.361	183.68	328.119	469.851	390.587	300.655	363.533	541.134	369.807	309.263	368.128	375.577	198.944	290.75	379.304	209.608	226.812	348.002	244.053	406.108	343.988	300.094	335.472	312.257	347.541	116.39	274.516	385.805	220.495	337.129	324.441	408.485	192.458	326.327	157.677	400.354	315.075	214.375	329.785	313.053	444.565	198.166	371.194	165.375	323.667	275.477	325.705
RNA polymerase II core promoter proximal region sequence-specific DNA binding	15.3668	1.95304	1.30774	0	6.29291	3.06141	30.6964	9.11327	0	0	0	7.372	31.0472	48.9405	17.1397	4.02135	4.59572	0	17.1535	41.184	0	0	0	0	6.79566	0	0	26.3959	6.46888	0	8.43595	26.2587	3.91727	9.98779	23.1413	1.44556	25.4886	3.57732	15.0714	0	24.285	44.1596	35.7737	31.0004	3.99857	25.3839	28.4147	48.2816	11.8564
core promoter sequence-specific DNA binding	4.18029	0	7.26086	0	0	1.78843	30.6964	0	0	0	7.49067	0	10.1595	0	0	3.25762	0	0	0	4.03018	0	0	0	0	7.53571	0	0	0	69.5148	0	13.891	5.30637	1.75734	3.11534	13.3138	0	11.7865	13.3861	7.87176	0.290492	1.54195	5.35632	1.49087	26.7862	0	18.1846	18.1783	42.2639	8.52346
transcriptional activator activity, RNA polymerase II core promoter proximal region sequence-specific binding	14.5924	0	0.309415	0	6.29291	1.78843	30.6964	0.988823	0	0	1.258	3.0991	31.0472	11.5762	0.88553	7.27897	1.59912	0	17.1535	7.63398	0	0	0	0	6.79566	0	0	13.4073	4.15655	0	31.8615	20.0896	0	1.80942	17.0041	1.44556	23.4103	2.7475	4.44336	0	9.18449	27.8262	19.7929	53.4293	8.80317	15.2696	28.4452	10.7562	7.88063
transcriptional repressor activity, RNA polymerase II core promoter proximal region sequence-specific binding	1.67506	1.95304	7.74056	0	0	0	30.6964	0	0	0	0	7.372	0	29.4437	16.2542	0	1.59912	0	0	25.5256	0	0	0	0	6.79566	0	0	26.3959	2.31233	0	0	6.1683	3.91727	8.17837	0	0	14.3124	0	2.61185	0	11.0747	12.4383	4.91183	41.1904	0	29.9702	0	74.4502	3.97579
transcription initiation from bacterial-type RNA polymerase promoter	341.255	333.187	255.554	350.851	354.233	278.54	269.091	227.933	409.59	581.118	366.525	397.677	284.592	378.268	404.276	336.949	466.359	582.851	453.885	369.759	375.737	475.682	360.226	244.073	549.985	386.217	286.631	252.461	467.545	496.938	242.336	438.349	329.591	499.377	327.898	290.697	359.375	536.923	372.779	192.508	336.388	242.785	356.476	372.569	363.326	533.658	488.06	567.216	507.782
glycerophosphodiester transport	29.0263	112.936	39.9607	135.471	78.1333	127.563	91.512	41.2399	117.762	206.661	63.1656	141.491	95.3423	82.8063	93.043	129.993	107.107	260.795	117.173	93.5943	59.1909	146.191	272.203	106.315	132.228	150.619	84.1353	84.5898	125.734	150.01	89.2757	80.2438	70.4172	31.9494	95.9942	74.607	45.3343	153.986	69.8006	33.2936	21.5931	64.8368	29.5597	62.3806	45.2339	99.9463	138.199	125.048	151.744
action potential	1.45495	0	0	0	12.883	0	0	0.889879	0	0	0	0	0	0	0	0	2.08459	0	1.90425	28.3861	0	0	0	4.31428	0	0	0	30.8141	0	0	0	0	4.61098	10.5648	4.61515	10.7576	4.53592	0	0	11.5818	12.0477	4.93367	12.1905	15.611	6.08767	0	45.2971	7.53352	0
angiogenesis	14.9897	6.53347	5.18737	0	22.2586	1.78843	0	0	10.9839	0	12.8733	0	13.3849	15.9794	0	0	12.7038	0	89.7609	28.1933	0	0	0	2.18281	0	0	0	21.2056	0	0	0	11.3485	0	3.55171	858.716	5.44589	34.9799	6.0463	25.3792	5.15159	9.69065	35.414	34.0128	41.4608	13.0451	52.4302	22.6993	14.5458	12.1257
osteoblast differentiation	2.58218	9.56927	0	0	0	0	10.3495	0.640984	15.6865	0	0	3.03186	7.99643	10.8353	0	8.47744	0	0	28.299	39.3935	0	0	9.4604	0	0	0	0	0	0	0	8.15044	0	0	0	0.317834	0	7.44605	4.19334	12.1773	19.6984	17.1118	16.1781	20.9186	13.9329	0	36.459	19.4655	18.4848	15.0646
temperature homeostasis	2.22963	0	0	14.395	0	0	0	0	0	0	0	0	0	0	0	0	18.7179	0	34.1518	35.8044	0	0	0	0	0	0	0	0	0	0	13.355	9.07677	0	0	1.83902	9.7904	0	0	8.10749	0	0	0	4.64749	0	20.7661	0	2.38009	0	0
G-protein coupled receptor binding	1.61651	0	0.490599	0	0	0	0	4.48873	0	0	1.49779	0	11.904	21.0327	0	9.26468	3.57126	0	6.90256	1.0831	0	0	10.8752	0	0	0	0	40.9732	0	0	13.355	2.66251	0	12.8913	25.7307	0	31.2711	0	14.2161	14.2992	9.45914	12.3883	0	17.7365	19.5087	29.5167	70.3041	1.45997	6.53941
cellular glucose homeostasis	17.4511	25.1796	81.93	12.7041	45.6344	6.32141	11.8641	53.4979	40.5708	0	21.5428	7.77471	56.4548	0	7.36771	0	18.4317	0	18.793	0	22.7587	0	6.26853	20.3671	3.90556	0	59.2792	32.1275	0	17.9532	53.4453	32.328	9.97389	22.6026	9.27536	22.146	30.5091	13.8907	67.9403	54.5703	12.5678	46.4071	30.6617	61.8368	10.9322	148.531	159.3	117.402	63.2793
tRNA 3'-terminal Cellular_ComponentsA addition	135.911	0	104.352	8.06483	134.697	176.579	117.16	111.999	96.0807	93.41	68.8308	0	0	65.1176	0	14.039	170.335	9.30164	68.6998	0	28.1127	0	0	0	5.93578	0	43.12	35.5377	7.5853	45.7678	30.3252	67.1543	6.79505	102.379	32.5936	89.9025	17.3005	52.9267	102.42	14.3221	117.65	0	139.522	17.0665	61.2063	0	0	8.70799	9.68346
tRNA 5'-leader removal	62.7731	53.9651	12.6751	123.318	0	86.4201	19.4065	46.8526	100.323	122.319	18.4551	174.353	106.112	47.9274	0	98.4883	111.595	57.4466	41.0429	68.0949	60.0036	122.271	67.2077	63.1739	107.885	69.9735	127.978	110.405	111.42	35.8517	45.5861	60.1678	110.329	64.9163	55.6521	0	93.3466	13.0027	66.5315	27.1532	21.1256	42.6423	0	26.6997	69.5466	66.0689	35.5912	82.0335	105.367
in utero embryonic development	4.68122	0	7.00959	0	11.0885	6.91606	30.6964	6.88489	12.1158	0	0.641512	0	9.4735	28.3317	52.375	21.9554	59.445	9.57959	17.3945	90.144	0	0	15.3389	6.05554	31.3209	0	0	12.9886	33.6101	0	22.3723	2.66251	7.91123	1.30592	3.23814	20.4417	66.2631	60.0387	29.7738	0	23.9291	57.5725	30.399	96.4797	6.11599	127.343	0	101.692	67.1029
cell fate specification	1.68456	6.53347	2.96488	0	11.0885	40.2602	0	2.63707	0	0	0	0	7.59279	0	0	25.8465	4.50266	0	0	9.60905	0	0	0	0	0	0	0	13.5777	0	0	0	0	0	1.80942	7.85329	0	16.1697	1.50482	2.25309	0	0	9.79022	1.49087	20.7418	2.16957	13.9777	20.3772	4.35349	3.2868
eye photoreceptor cell differentiation	4.9372	0	2.96488	0	0	0	0	0	12.1158	0	0	0	0	0	0	0	0	0	0	18.6561	0	0	0	0	0	0	0	0	0	0	0	0	0	0	0	0	0	0	0	0	0	0	0	0	0	12.6588	27.4435	14.9614	9.6732
cytokine production	1.25722	0	0	0	15.5065	1.78843	0	0	0	0	0	0	0	7.80279	0	0	0	0	0	7.45918	0	0	0	6.05554	6.79566	0	0	0	15.3755	0	5.73868	0	0	0	29.8371	0	5.48982	0.705306	8.41859	9.98334	0	21.87	1.49087	11.6742	0	24.8743	17.2173	13.3216	0
negative regulation of cytokine production	0.23728	27.7358	1.70749	0	0	0	0	0	0	0	0	0	8.86242	10.8353	0	0	1.51536	0	0	0	0	0	10.9106	0	0	0	0	34.2327	0	18.8886	5.43331	0	0	0	14.6671	0	15.7734	17.4295	4.41565	9.25711	5.56144	0	8.6744	28.5389	0	11.9472	0	11.7519	0
neural tube closure	0.569288	1.95304	1.13331	0	19.0356	0	0	5.8807	0	0	0	0	1.90944	0	0	0	0	0	0	10.9633	0	0	0	0	0	0	0	1.32172	25.5655	0	0	0	0	0	5.50886	7.78022	1.86151	24.0812	0.209125	0	5.03942	5.58268	2.59053	0	9.39352	0	0.930585	3.29788	3.6843
retina homeostasis	6.51416	0	0	0	0	29.5866	8.89914	0	3.81528	0	2.06841	0	10.2433	6.12738	0	0	0	0	3.65323	0	0	0	0	0	0	0	0	0	3.68048	0	0	20.4876	0	0	0	5.54958	35.2858	0	1.28727	0	4.66329	21.7829	0	21.7091	5.90612	0	0	67.7326	3.9946
heart looping	1.68456	6.53347	1.13331	0	0	0	0	0	0	0	0	0	1.90944	0	16.2542	0	0	0	0	25.5256	0	0	0	0	0	0	0	12.9886	0	0	15.2193	0	0	0	4.33418	0	6.05134	26.7697	0.209125	0	14.2036	0	11.0657	14.0343	5.32349	12.8384	0	38.8431	0
regulation of cell-matrix adhesion	7.71251	0	0	0	0	0	0	3.68427	0	0	0	0	0	36.381	0	9.79146	0	0	0	24.9587	0	0	0	0	0	0	0	0	0	0	11.3327	0	0	2.00443	0	0	13.2983	0	0	0	5.18023	8.32594	0	17.4721	4.09128	11.6038	24.159	0	0
regulation of cytokine-mediated signaling pathway	0.23728	27.7358	1.13331	0	0	0	0	0	0	0	0	0	1.90944	0	0	0	1.51536	0	5.12119	7.13409	0	0	0	0	0	0	0	11.2055	0	15.9357	0	5.04966	0	0	0	0	21.4743	0	0	0	5.7606	4.41186	0	1.67513	8.50059	0	22.7718	0	6.3163
regulation of heart rate	2.22963	0	0	0	0	0	0	4.48873	0	0	0	0	0	3.82216	0	0	1.63479	0	0	17.9079	0	0	0	0	0	0	0	0	25.5655	0	0	0	4.61098	0	0	10.7576	11.3695	4.37437	0	0	6.8205	23.4454	0	4.43686	0	0	2.45547	11.4156	0
columnar/cuboidal epithelial cell development	1.86942	0	1.13331	0	19.0356	0	0	0	13.2835	0	0	0	4.305	21.1628	0	0	0	0	0	13.9937	0	0	0	0	0	7.38471	0	0	4.15655	0	0	0	0	0	11.4912	0	17.0719	0	0	0	5.1593	7.00389	0	11.0459	15.5114	0	19.7336	521.91	3.6843
polyprenyltransferase activity	243.297	26.6466	175.8	41.6737	184.068	270.654	137.608	261.838	113.023	104.776	124.55	25.6787	51.1339	88.3228	24.12	36.5887	185.544	68.3445	86.4544	10.9078	75.4446	5.84974	21.6263	32.1818	10.3669	22.6963	49.8306	45.2709	22.2666	144.631	72.7763	190.079	53.3216	299.22	15.2438	169.498	29.5004	129.204	222.524	40.9945	153.833	41.6107	191.451	38.369	134.299	50.8071	40.7384	54.4587	51.9913
tRNA wobble uridine modification	526.806	474.026	502.789	630.923	591.698	530.645	508.469	526.75	510.106	602.859	522.522	535.766	553.873	576.044	624.499	479.86	534.48	557.411	540.123	468.36	588.023	404.199	436.494	551.415	576.935	516.899	546.058	503.822	447.394	500.73	502.892	501.226	420.681	511.185	508.94	504.384	555.669	534.483	450.681	518.089	539.579	485.921	559.883	553.69	470.809	493.548	508.106	494.326	424.967
tRNA wobble adenosine to inosine editing	305.022	356.886	385.998	319.41	305.493	334.644	345.835	277.944	367.458	345.476	343.097	292.838	323.345	292.134	130.045	140.147	385.714	391.713	429.841	252.478	216.326	314.556	342.758	201.885	390.928	396.042	481.208	446.863	290.818	504.011	240.771	322.637	233.943	438.233	283.892	327.904	235.183	306.323	362.643	357.821	315.549	328.924	259.28	430.741	221.725	485.727	599.934	271.98	280.772
aminoacyl-tRNA editing activity	2669.33	2440.38	2566.15	2985.3	2870.6	2749.56	2773.1	2506.48	2896.55	2771.99	3040.11	2629.52	2338.59	2887.06	3263.38	3104.03	2789.06	2998.04	2671.75	2806.01	2925.96	2673.22	2896.72	3141.24	2610.75	2628.15	2782.02	2590.46	2620.77	2900.6	2902.24	2743.88	3241.24	2526.23	2731.14	2715.7	2424.86	2997.44	2523.81	2544.44	2523.76	2646.24	2737.58	2594.52	2567.66	2479.56	2326.23	2497.2	2502.34
cytoplasmic translation	12.768	0	0	0	4.63104	0	8.03703	11.1094	0	0	6.31295	0	4.18628	13.2828	0.709984	0	10.4804	0	8.27241	49.9158	0	0	1.74717	0	0	0	0	4.68108	9.01262	0	11.9179	0	0	0	0	0	19.3315	4.99613	3.69627	0	10.5945	4.27765	1.27208	30.1574	6.93747	40.85	23.8691	18.8211	0
toll-like receptor signaling pathway	0.23728	27.7358	0	0	0	0	0	0	0	0	0	0.418816	0.277419	10.1839	0	0	1.51536	0	1.3889	0	0	0	0	0	0	0	0	11.2055	0	0	7.48959	0	0	10.0853	0	0	6.30949	0	0	0	0.0729431	32.3032	0	0	0	11.0212	7.82445	0	0
positive regulation of defense response to virus by host	7.35261	0	4.99269	0.907195	0	0	0	0	0	0	0	0	5.61587	0	0	12.8836	29.828	0	1.39556	8.0865	0	0	0	0	0	0	0	6.58676	0	0	6.47516	0	0	0	20.0055	5.91729	5.18111	0	16.3569	0	3.24058	4.93166	5.9879	6.20744	0	28.8635	23.008	30.2407	12.1214
lymphocyte activation involved in immune response	12.8153	0	9.48855	0	0	0	0	1.317	0	0	0	0	54.6654	15.2372	0	2.36464	5.83112	0	13.9023	0	0	0	0	0	0	0	0	24.1982	6.04139	2.95197	2.01185	7.54796	0	0	6.35587	11.7736	14.7429	1.66456	0.0805466	0	17.4759	13.3217	20.1175	48.3721	17.4222	20.5597	0	17.0523	15.315
antigen processing and presentation of peptide antigen via MHC class I	2.41081	0	0	0	0	0	0	0	0	0	0	0	5.07477	0	0	11.7967	1.51536	0	0	7.45918	0	0	0	0	0	0	0	0.689952	0	0	7.21731	20.4876	0	8.68747	0	0	16.2359	0	0.392018	9.41452	12.1936	5.86612	9.6366	0	15.6969	23.9483	7.29393	13.92	0
positive regulation of leukocyte migration	1.61344	0	1.13331	0	15.5065	0	0	4.48873	8.71009	0	0	0	1.90944	22.3384	0	0	9.36826	0	5.85375	0	0	0	0	0	0	0	7.20106	12.3402	4.14683	0	6.1679	4.78075	0	0	10.5057	4.56235	12.2059	0	4.9865	106.566	8.24701	10.4332	0	5.20534	13.3837	19.2487	1.72057	18.6595	0
regulation of leukocyte chemotaxis	1.61344	0	1.13331	0	26.5976	0	0	4.48873	8.71009	0	0	0	1.90944	9.73961	0	0	9.36826	0	5.85375	0	0	0	0	0	0	0	7.20106	26.4302	7.69747	0	6.1679	0	0	0	10.5057	4.56235	7.98121	0	3.73507	4.35166	8.24701	16.2623	0	5.20534	10.3895	3.66812	67.608	13.1976	0
regulation of myeloid leukocyte differentiation	1.47396	0	0	0	6.37709	0	0	0	0	0	3.66141	0	5.79207	10.8353	0	0	0	9.57959	10.8254	4.53824	0	0	13.5441	0	0	0	7.20106	0	4.48335	0	0	0	0	0	51.8267	0	20.1644	0	0	7.99998	5.42126	30.4323	18.3549	39.042	10.3895	3.46047	0	12.9071	4.27413
tRNA (adenine-C2-)-methyltransferase activity	325.511	274.495	351.026	201.819	318.139	367.979	339.671	377.966	343.527	208.708	300.168	276.326	232.136	210.479	283.268	277.05	355.265	282.686	258.321	168.915	255.714	221.815	387.001	371.398	176.07	249.559	326.062	281.244	241.384	242.078	319.373	301.238	365.63	334.608	249.366	373.795	259.76	263.454	328.478	272.633	313.344	306.828	393.135	281.766	300.094	156.673	263.971	186.364	145.706
tRNA threonylcarbamoyladenosine modification	1253	741.527	1096.09	983.752	1162.62	1053.66	1065.69	1157.85	1148.43	1046.43	1243.67	937.873	1052.55	1126.29	1160.34	1028.87	1128.79	951.265	1086.81	1030.64	805.71	583.601	924.693	1176.96	804.645	655.001	1060.97	868.123	964.998	1152.13	1034.87	872.397	1328.48	1111.16	974.434	1198.55	1006.07	963.061	1108.49	829.325	1059.44	874.511	1085.04	896.276	1217.78	974.107	841.598	801.788	714.407
regulation of systemic arterial blood pressure	2.04447	0	9.54565	0	0	5.23809	0	4.48873	0	0	0	0	0	0	0	0	1.63479	0	0	11.3048	0	0	5.14733	0	0	0	0	3.84877	0	0	14.0612	0	0	0	0	0	16.1159	4.37437	16.9783	20.1456	11.447	4.07133	7.51863	5.54633	8.09822	26.5333	2.73232	16.7678	0
cardiac chamber morphogenesis	0.638571	0	2.33722	0	0	6.5624	0	0	0	0	0	0	1.90944	0	16.2542	0	0	0	0	25.5256	0	0	0	6.05554	0	0	0	12.9886	0	0	28.6263	0	0	0	4.39807	7.78022	15.141	17.2608	0.417881	0	16.194	18.4697	20.8324	59.1814	8.04221	44.7145	13.1775	21.1071	0
cardiac ventricle development	170.313	0	2.33722	0	0	6.5624	0	0	0	0	0	0	1.90944	0	16.2542	7.19966	0	0	0	25.5256	0	0	0	0	0	0	0	12.9886	0	0	28.6263	0	0	4.90319	4.39807	7.78022	11.5052	17.2608	6.47513	0	16.194	2.4448	20.8324	59.1814	25.0736	44.7145	13.1775	23.4204	0
amino acid transmembrane transport	3.31885	0	0	0	0	0	5.6058	0	0	0	0	0	0	0	0	0	8.8634	0	0	4.94992	0	0	0	0	0	0	0	0	0	0	0	0	0	0	0	0	0	0	0	4.08836	7.32222	0	1.68771	17.6272	5.95827	18.2733	30.8673	12.8603	12.7583
chromatin binding	16.0023	15.7681	8.97043	13.0297	25.7481	8.58846	46.1305	32.9593	0	0	13.976	3.0991	14.3121	79.9336	9.16868	13.7785	4.43131	0	51.11	81.8876	1.78514	0	17.8694	0	6.79566	0	0	24.7406	27.5581	0	12.1448	6.27658	4.77926	15.4576	45.5601	9.2249	81.4454	19.3292	34.4566	113.347	677.904	63.7561	65.1162	228.012	12.2642	89.4212	60.9402	54.5146	46.476
damaged DNA binding	2653.51	2692.77	2522.86	2759.08	2415.12	2314.68	2584.47	2576.48	2598.65	2497.7	2770.46	2637.56	2412.25	2394.16	2976.04	2910.94	2762.94	2655.65	2855.57	2666.03	2831.62	2271.17	2847.22	2694.69	2569.4	2666.77	2575.53	3003.36	2476.36	2512.09	2823.62	2587.56	2741.64	2688.41	2855.71	2667.66	2762.94	3031.28	2546.35	2544.39	2811.03	2933.17	2636.45	2783.78	2829.38	2519.86	2294.68	2367.95	2343.67
DNA replication origin binding	423.581	347.792	548.831	489.875	469.555	455.847	430.69	490.675	431.632	434.815	511.669	556.146	379.783	348.577	424.282	418.119	419.162	444.687	498.58	496.065	410.583	389.698	372.377	425.12	460.454	378.39	409.218	370.982	487.992	433.89	392.621	447.737	290.438	428.031	470.415	367.253	443.867	518.918	469.681	405.096	439.091	408.091	476.44	413.731	420.289	291.087	496.51	347.721	299.105
single-stranded DNA binding	2561	2669.13	2729.33	2640.1	2269.68	2451.24	2654.28	2949.28	2445.14	2392.5	2746.44	2736.27	2520.7	2666.98	2727.7	3090.79	2270.5	2940.16	2582.03	2397.42	2963.06	2121.78	2770.56	2569.82	2248.77	2511.5	2626.84	2728.8	2806.48	2417.91	2959.25	2537.08	2921.16	3025.49	2527.29	2768.06	2906.58	2798.3	2963.4	2645.13	2449.24	2707.98	2318.87	2715.44	2886.32	2728.43	3954.89	3025.92	2559.56
transcription coactivator activity	173.449	294.56	380.326	0	143.412	0	558.161	258.551	809.735	332.686	422.133	644.915	364.277	232.658	327.844	50.3496	316.472	131.122	287.965	213.394	54.0273	383.061	187.136	414.472	238.825	308.972	79.0844	114.732	528.211	161.502	218.188	274.566	241.104	350.751	311.052	0	177.931	160.069	934.847	307.557	339.116	214.973	227.439	148.728	145.451	291.399	208.199	314.254	561.755
transcription corepressor activity	1.84674	0	2.2282	0	11.0885	6.79892	0	29.889	0	0	0	0	13.8635	11.0994	0	3.25762	0	0	11.0121	20.0594	0	0	0	0	0	0	0	4.78603	12.0996	0	3.02817	0	16.24	13.7793	27.2002	0	20.9523	36.0894	4.24643	12.8718	3.26087	30.8389	37.0848	25.0872	2.40004	6.44952	6.24738	11.9053	0
double-stranded RNA binding	483.03	102.488	362.071	186.066	470.619	355.24	325.338	475.964	320.298	180.18	230.721	126.947	239.744	248.426	63.8245	84.7578	375.677	119.643	205.401	116.483	107.504	69.4673	165.386	58.7863	103.688	89.9316	238.236	74.1543	129.544	187.515	173.613	256.224	167.029	370.745	133.258	323.517	140.987	254.631	352.044	126.273	415.071	148.917	359.616	171.86	259.265	241.569	295.072	197.778	155.154
single-stranded RNA binding	51.258	96.8417	52.1867	37.1838	58.937	33.7436	80.4262	140.445	33.0371	41.2436	69.5262	41.995	80.138	105.303	75.1569	57.0587	105.619	95.0392	21.6851	19.9255	25.7096	7.54634	38.7335	80.7113	62.4448	43.1056	86.5113	61.1003	48.9423	20.6383	147.204	59.7971	49.3518	49.4283	91.6076	95.6612	57.2921	29.9366	160.66	190.247	80.1474	112.063	55.9781	78.5354	100.82	204.057	135.517	96.746	130.855
mRNA binding	1190.4	1049.34	1048.85	1279.85	1353.08	1055.94	1403.11	922.61	1213.21	1352.55	1091.12	1178.46	1197.79	1358.83	1297.08	1262.12	1318.19	1104.53	1408.38	1540	1213.07	920.267	1090.07	1177.47	1079.72	875.023	1297.38	1333.74	1378.05	964.076	1197.07	1209.74	1118.95	1142.23	1221.93	1331.94	1148.69	1269.24	996.462	1039.55	1552.66	1241.56	1098.23	1133.65	1141.49	1477.14	1847.41	1608.37	1089.16
structural constituent of ribosome	80290.5	83253.6	76711.4	86522.4	87435.4	78983.7	85701.1	75686.9	76981.6	71041.4	86302.4	81866.1	78698.8	93017.4	107052	102053	77593.6	88795	85584.2	95721.4	87489.4	67363.4	77614	103800	75692.5	71480.2	84803.9	87493.1	76577.8	81749.2	91029.8	80872.7	92379.1	78585.9	88747.7	81287.7	88288.2	77419.5	71688.4	88251.4	84231.8	89737.3	83046.9	90963.1	86759.2	74957.5	67802.7	73041.1	60690.5
translation initiation factor activity	5622.2	8173.55	6459.4	7655.17	6388.17	5757.41	8163.21	5027.1	5876.52	4310.61	6503.32	5293.94	4942.02	6865.75	9104.97	7294.28	5967.9	4866.83	5668.22	6336.35	7615.93	4389.14	7144.18	8041.09	5330.84	4641.1	6564.07	7643.91	5269.75	5306.49	6456.02	5841.63	6680.39	5322.55	6886.6	6822.61	6484.7	5411.55	5061.99	7153.52	5997.69	7527.58	6360.47	7460.27	5424.33	5785.58	3102.02	5056.75	3318.8
translation elongation factor activity	9557.01	11336.3	8953.65	12668.7	10613	9075.18	9350.74	9352.5	8968.18	8362.37	10079.7	9198.23	9536.28	11618.2	12768.9	11322.6	9570.88	11074.2	11875.8	12370.2	10937.9	8555.16	10368.8	13178.4	9137.62	9114.72	10433.2	11011	9433.68	9454.65	11094.1	10078.1	10735.8	9360.04	10815.2	10503.5	10732.1	8687.64	7819.38	10507.8	10211.2	11353.9	10597.7	11697.4	10566.2	10866.5	8776.82	9527.09	8048.43
peptidyl-prolyl cis-trans isomerase activity	1897.67	1137.15	1699.52	838.743	1776.16	1782.49	1129.19	1764.98	1467.52	1320.28	1232.04	1136.02	1029.26	1214.11	869.751	901.587	1698.61	918.602	1101.79	800.562	1141.81	1024.21	1079.87	835.655	1024.6	776.761	1389.69	1139.47	985.014	1103.09	1198.56	1312.28	1128.8	1737.45	914.825	1527.97	1216.99	1259.01	1600.33	1245.3	1596.99	1026.67	1504.22	873.942	1785.2	956.524	1355.51	981.892	1058.44
microtubule motor activity	16.6203	0	0	0	0	0	0	5.96674	0	0	0	0	6.83801	0	0	0	0	0	11.7789	0	0	0	0	31.7285	0	0	0	17.7154	0	0	0	3.19386	0	5.74956	0	0	12.6186	8.71434	9.78788	65.0452	2.85366	52.7179	6.77766	18.2903	0	24.9428	18.6088	16.401	16.3784
lysozyme activity	615.604	1177.44	1005.93	1035.01	1185.89	574.095	556.633	871.868	667.047	723.018	723.077	630.838	920.819	799.821	716.066	803.437	901.475	355.742	967.819	1002.18	959.955	763.653	583.916	736.651	881.992	1066.55	884.102	1231.93	753.67	406.354	940.067	588.488	549.637	568.585	1169.76	744.678	1193.38	737.547	581.285	1100.03	620.576	939.091	729.639	1032.01	907.507	606.952	578.164	539.311	503.126
gamma-glutamyltransferase activity	38.5135	26.7013	21.9643	23.9901	16.6404	26.9826	21.6896	0	22.5804	50.9165	12.8608	8.04435	30.7823	5.45559	10.5236	29.5898	16.5209	45.8172	47.3025	24.6254	3.00721	6.57045	0	0	32.5858	35.876	86.6375	42.0164	13.0234	20.9807	51.1036	21.612	13.3828	28.4201	20.819	37.9121	35.482	14.0357	16.1958	42.8082	7.80618	9.43266	11.8148	44.0505	19.4173	0	6.77355	0	4.55793
1-acylglycerol-3-phosphate O-acyltransferase activity	39.3008	165.786	91.9138	22.0848	47.1573	48.4481	62.4295	122.932	69.9992	146.001	49.2351	145.41	270.025	7.24342	6.63432	41.3395	43.8199	29.9278	77.1685	21.7045	16.8571	185.422	131.919	38.5689	155.005	69.071	72.2077	57.6942	167.785	81.9009	37.0877	63.1509	102.779	91.6964	61.5829	35.7904	63.4922	86.3292	131.374	85.9392	14.3825	44.4321	16.5647	60.1676	38.6544	225.419	224.549	112.647	191.536
1-pyrroline-5-carboxylate dehydrogenase activity	175.973	37.2592	197.969	35.732	147.145	187.25	118.576	214.985	152.688	64.2953	110.102	20.5171	54.0543	66.0779	25.2747	19.0317	117.48	24.6274	79.991	21.6065	86.2506	14.5959	37.6233	28.6846	11.2556	16.3866	111.779	52.6099	27.8981	74.5979	126.433	97.8954	30.7808	121.525	67.48	166.47	24.7402	65.6492	166.358	115.992	143.983	77.6186	149.281	35.4492	131.775	125.216	118.436	155.121	101.687
1,4-alpha-glucan branching enzyme activity	449.175	345.79	403.535	485.778	466.483	470.51	415.144	515.568	376.339	475.53	464.851	466.799	340.652	461.519	377.696	458.657	383.583	347.177	398.146	366.111	421.395	476.23	485.834	364.879	455.217	407.372	370.804	525.118	387.449	458.76	400.378	501.002	405.983	438.537	370.743	450.664	416.707	546.201	406.373	504.317	492.096	417.002	506.071	358.241	431.863	610.861	462.018	480.986	502.974
2-amino-4-hydroxy-6-hydroxymethyldihydropteridine diphosphokinase activity	156.928	54.5465	270.988	18.4313	123.649	181.962	105.376	297.544	154.544	51.7882	100.728	61.7333	119.278	42.7603	46.0605	78.4834	144.652	65.262	80.0129	30.7173	68.7851	33.4818	94.5807	35.0292	73.8118	46.8515	111.394	42.4217	35.918	48.6341	279.037	118.887	51.5799	114.521	62.5724	245.906	76.1422	107.248	209.346	189.131	139.919	180.584	147.022	73.5209	163.911	109.953	131.056	235.195	106.862
3-deoxy-7-phosphoheptulonate synthase activity	420.691	326.631	299.149	69.1478	296.749	410.307	337.688	220.504	277.863	323.301	271.831	236.327	148.731	235.614	93.8922	146.687	300.668	182.064	177.452	192.256	88.9298	342.084	149.919	46.5197	174.45	182.128	139.519	135.302	218.942	369.763	119.143	336.127	188.513	303.735	153.323	236.713	146.628	472.345	427.635	118.632	268.43	1098.36	241.583	133.856	222.721	136.828	199.033	148.221	196.36
2-isopropylmalate synthase activity	737.08	414.959	685.074	337.078	600.692	769.463	706.267	690.146	648.545	662.135	532.494	376.372	463.81	359.896	322.058	446.92	601.824	413.347	511.971	308.649	500.507	475.017	498.217	309.446	539.132	489.339	513.987	420.654	423.703	667.757	505.582	728.91	471.67	670.183	450.049	650.012	471.521	629.448	728.977	448.828	590.033	409.247	595.293	340.24	619.692	456.22	448.872	597.131	528.05
3-beta-hydroxy-delta5-steroid dehydrogenase activity	1.28511	0	0	7.1363	0	0	0	1.7435	4.32241	0	0	0	0	7.67277	0	6.21855	3.79384	0	0	0	3.13608	0	0	0	0	0	4.31687	0	0	7.70644	0	3.03826	0	0	0	6.41134	4.3935	0	0	0	1.34215	4.2436	5.02082	0	0	14.0372	0	0	2.63457
3-dehydroquinate dehydratase activity	365.424	310.973	350.793	182.74	370.534	318.895	323.896	334.009	318.909	314.891	241.008	273.966	360.549	184.684	267.408	324.437	503.211	272.784	319.891	256.84	167.411	346.313	329.968	176.814	245.714	247.294	242.373	170.971	240.119	357.182	295.955	297.742	302.209	373.485	289.062	246.06	306.28	318.232	313.224	234.831	344.116	265.735	277.278	179.355	206.065	332.06	515.967	369.997	274.954
3-dehydroquinate synthase activity	400.056	133.724	319.13	135.699	465.795	397.595	341.637	440.552	390.396	277.193	245.734	153.44	220.462	169.016	41.5536	125.956	295.166	162.338	149.765	95.6135	127.608	249.033	150.872	23.5386	221.23	173.438	183.729	149.228	196.902	247.201	108.393	348.107	133.03	287.618	105.763	261.865	145.058	271.16	401.457	151.737	337.68	114.016	298.256	125.13	338.735	180.819	198.978	204.744	255.251
3-hydroxyacyl-CoA dehydrogenase activity	66.7238	267.194	104.402	149.625	147.36	234.695	297.226	113.155	294.235	311.568	226.567	428.173	201.635	177.135	190.02	256.189	217.597	276.733	251.767	164.442	160.231	368.578	338.688	123.655	289.74	383.453	153.026	143.171	394.087	365.701	206.314	287.99	231.776	247.532	211.908	141.693	178.107	447.415	240.938	78.8851	157.314	125.397	133.121	142.008	148.267	411.808	517.459	362.606	459.837
3-isopropylmalate dehydratase activity	820.461	699.999	639.357	543.688	733.929	853.656	624.752	622.721	693.736	788.008	541.97	425.586	638.361	550.435	472.017	662.278	782.655	535.413	625.392	701.057	629.385	699.473	548.949	527.613	607.366	752.091	716.512	710.386	612.811	742.632	603.367	639.612	603.45	746.423	587.187	677.008	709.804	664.992	832.655	680.506	650.773	671.11	577.578	472.723	670.003	555.55	534.203	747.163	633.054
3-isopropylmalate dehydrogenase activity	541.993	485.197	368.967	402.431	467.924	493.922	367.374	499.965	480.801	476.392	391.589	359.408	444.051	456.052	326.049	343.245	519.478	417.564	468.319	317.615	433.064	361.559	415.752	452.618	465.384	403.522	422.757	371.245	505.801	535.552	402.058	457.407	316.009	542.721	366.374	518.035	458.039	477.809	516.761	284.148	525.403	327.421	351.635	370.813	455.215	377.92	348.368	408.798	544.069
3-methyl-2-oxobutanoate hydroxymethyltransferase activity	646.952	492.337	442.771	519.938	586.983	545.317	501.321	645.064	549.984	280.645	521.029	460.545	515.839	659.094	893.74	564.079	588.247	352.514	362.265	542.284	592.445	243.07	381.883	713.777	230.012	349.537	589.632	404.302	355.11	361.768	529.138	510.736	695.228	414.563	395.748	597.073	454.458	459.146	330.003	433.58	557.532	548.447	480.077	527.383	460.65	153.137	150.311	159.819	82.759
3-phosphoshikimate 1-carboxyvinyltransferase activity	246.708	32.4269	125.628	59.7952	168.748	129.078	109.451	191.925	142.002	34.3279	99.8642	31.566	62.6593	80.0447	44.8642	48.831	169.612	38.1504	68.7999	67.6293	50.1202	34.0633	26.2031	14.2455	12.3201	41.8865	120.149	85.9864	71.3114	126.858	83.6363	148.614	64.3031	163.732	41.3611	192.705	69.0739	77.741	136.645	65.0953	217.806	33.1345	138.401	71.0236	167.234	93.2925	76.2224	44.4726	49.7072
5-methyltetrahydropteroyltriglutamate-homocysteine S-methyltransferase activity	172.654	0	122.301	6.29198	170.81	141.163	106.246	110.046	106.737	70.1326	80.3186	0	0	32.6049	8.04389	16.5417	131.802	24.4595	77.801	18.2984	16.4836	0	0	0	4.43046	13.3288	34.2781	36.1124	0	49.3801	28.285	94.2842	11.9762	112.991	59.0566	100.682	20.9655	84.0814	99.9531	40.0894	103.162	3.70075	111.291	9.31016	132.43	26.4233	0	0	7.1831
6-phosphofructokinase activity	1933.99	2008.18	1853.61	2074.12	2053.48	1948.78	1906.86	1784.34	1967.26	2241.09	2235.16	2179.45	1837.74	2413.7	2190.07	2233.55	1700.59	2071.24	2047.71	1875.35	1877.09	2251.63	2333.25	2533.91	2310.74	1928.18	1752.85	2121.95	2013.44	2240.73	2074.78	1893.91	1907.64	1947.03	2028.78	1980.9	1740.18	1965.71	1871.87	1968.45	2153.09	1906.92	2605.04	1921.76	2090.75	2503.78	2504.02	2487.65	2062.7
ATP phosphoribosyltransferase activity	255.869	179.717	256.56	178.409	326.152	326.991	314.294	287.481	252.435	487.292	257.949	276.508	213.127	262.991	135.665	191.26	393.784	248.139	272.84	239.303	172.474	311.833	268.414	155.816	367.847	358.687	351.387	169.18	304.211	421.715	190.518	372.301	212.049	291.617	124.997	274.854	139.253	296.328	297.383	156.62	346.427	148.961	270.975	211.428	331.576	296.88	348.801	234.277	439.749
CTP synthase activity	1038.78	1250.58	1128.94	1496.64	1174.62	1148.06	1193.58	945.05	1138.24	971.646	1195.94	1047.21	976.206	1244.54	1499.94	1140.04	1043.75	1042.12	955.853	1216.3	1072.8	878.966	1104.93	1448.5	1049.57	848.308	1125.18	1130.98	1080.97	1034.77	1306.68	1068.54	1246.73	1025	1121.08	1112.16	1088.54	784.683	871.314	1339.76	950.747	990.22	1140.11	1051.06	1040.23	1011.08	720.159	1124.23	755.024
DNA (cytosine-5-)-methyltransferase activity	97.7415	164.084	220.977	102.341	54.1504	111.128	120.69	133.75	110.522	188.352	269.814	271.049	211.039	123.88	114.374	79.7651	102.893	295.259	124.026	144.422	103.051	192.689	306.014	146.376	193.038	183.192	173.429	124.91	304.164	266.361	87.0284	169.873	159.713	141.3	166.908	123.458	159.198	180.494	239.915	229.39	179.859	141.725	127.396	165.869	92.4674	467.904	410.231	428.746	406.393
DNA-directed DNA polymerase activity	3089.81	3443.73	3474.41	2970.84	3047.33	3315.15	2979.99	3651.12	3101.36	3133.26	3500.79	3198.25	3954.52	3010.55	3067.47	3051.68	3334.91	3366.48	3577.19	3580.48	3484.83	3644.49	3548.41	2826.08	3446.05	3525.91	3353.02	3430.11	3599.87	3463.69	3500.91	3506.74	3112.97	3333.88	3572.56	3437.53	3534.79	3935.96	3635.98	3508.43	3714.65	3597.55	3479.96	3514	3477.72	3612.23	4224.01	3467.34	3844.43
DNA primase activity	2942.46	4040.09	3295.32	4619.88	3398.73	3521.16	2365.26	3543.28	2826.47	3788.26	4497.27	3552.52	3388.09	3293.36	3828.34	3992.92	3269.59	4019.83	4075.86	4441.39	4076.14	3954.58	4201.02	3542.49	3615.41	4442.12	3412.8	3822.21	4991.16	2994.18	4131.09	3247.34	3197.94	3118.71	4240.86	3316.31	4000.22	3807.92	2139.35	3382.22	3373.8	3648.96	3394.61	4097.89	3306.85	2698.03	3309.13	2758.94	3688.25
methylated-DNA-protein-cysteine S-methyltransferase activity	565.432	63.1437	444.948	138.815	373.473	435.588	348.951	652.799	406.201	171.354	252.363	111.93	191.457	130.325	100.091	132.034	463.025	43.5627	309.806	202.844	140.965	23.4293	75.1769	34.2003	56.7123	20.8708	264.351	109.641	62.0258	239.449	223.997	363.517	224.044	337.292	328.798	354.539	122.307	242.173	401.136	227.136	515.646	230.284	330.794	160.991	474.349	287.388	262.754	266.668	256.648
DNA ligase (NAD+) activity	322.336	196.432	338.986	137.049	270.747	289.305	209.576	289.991	304.316	302.143	373.662	270.43	265.667	213.548	91.3851	196.413	264.845	227.358	188.43	142.084	245.263	293.32	218.725	167.81	252.496	176.694	241.881	198.857	222.875	290.668	267.991	239.282	242.802	255.759	264.824	201.613	185.234	286.494	374.051	228.476	266.293	232.376	399.765	236.781	282.619	248.614	195.424	227.344	244.492
DNA topoisomerase type I activity	1618.41	2736.88	1878.57	2297.96	2038.61	2339.03	1913.4	2020.52	1762.18	2592.5	2882.84	2844.78	2377.53	2542.78	2437.53	2563.46	2154.91	2609.96	1988.01	2019.52	2264.05	2528.01	3307.57	2587.15	2458.65	2976.01	2298.52	2597.67	2782.91	2198.77	2896.9	2135.45	2748.25	2076.53	2462.51	2240.27	2137.15	2375.19	1588.93	2097.98	2262.68	1834.77	2212.09	2273.93	2306.53	1819.98	2201.75	2018.28	3174.93
DNA topoisomerase type II (ATP-hydrolyzing) activity	3950.79	3434.55	3821.5	4841.27	4134.95	3542.61	4450.33	3947.24	3871.6	3458.74	4417.17	3926.2	3885.57	4084.53	5356.79	4389.58	3466.89	3840.41	4108.32	3711.02	4126.46	3205.77	4004.15	5390.64	3327.65	3397.45	4177.19	3815.64	3401.52	3681.4	4037.13	3878	4914.05	3926.92	3847.49	4243.02	3851.9	3828.24	3224.1	4085.9	4313.04	4399.54	4180.88	4214.29	4027.05	2622.89	3008.46	2635.75	2754.29
FMN adenylyltransferase activity	143.376	18.6245	122.934	66.6059	169.683	96.951	111.517	163.254	130.917	72.1542	87.5771	48.1442	49.6956	15.4688	0	29.1883	179.591	0	111.407	24.7806	95.1287	55.2881	24.0138	0	34.4464	15.5903	64.7387	7.79833	28.5729	70.2296	74.2937	75.6079	128.272	70.9743	27.3518	152.864	49.6708	68.7694	144.831	54.6454	121.93	51.6963	135.225	41.5085	109.263	47.2142	162.819	103.289	86.8468
GMP synthase (glutamine-hydrolyzing) activity	1138.18	947.594	950.5	1407.16	1308.03	896.982	1066.06	971.185	980.613	965.258	1105.03	1108.71	840.224	1163.36	1210.86	1235	1095.73	1168.91	1014.84	1186.52	1062.41	846.911	946.653	1183.06	1062.24	868.492	1136.35	1121.22	973	1191.04	1254.36	1065.74	1270.29	1146.13	1108.38	1037.29	1072.52	1114.69	982.65	1276.83	981.115	1050.84	1276.86	1107.87	1136.91	1391.63	1075.92	1447.09	1029.99
GTPase activity	14712.8	16851	14795.1	19572.7	15478.2	13823.8	15130.6	14448.5	14268.1	13692.1	16049.1	14302.7	14172.7	17599	20187.1	17305.2	14419.1	15187.1	15647.5	16994.8	17367.1	12339.4	16363	20434	14282.3	14046.5	17455.4	16852.8	13745.6	14333	17531.5	14594.3	17767	14381.1	17174.7	16188.2	16372.5	14328.4	13143.2	16848.6	15428.1	16738.7	16170.6	18201.6	15774.5	15568.4	12246.5	13834.5	11807.9
GTP cyclohydrolase I activity	1143.85	1191.25	974.725	1477.84	1214.35	746.704	1004.54	1182.03	930.975	474.409	1299.72	882.395	928.3	1603.29	1888.77	1151.96	949.448	1004.49	917.37	1085.64	1447.63	448.504	925.86	2091.28	449.284	722.649	1013.94	1003.74	609.23	863.268	1353.42	1112.11	1328.53	990.397	896.897	1159.09	1059.64	832.724	754.622	1421.03	1229.24	915.566	800.844	1184.25	939.432	193.116	316.712	239.673	152.599
GTP cyclohydrolase II activity	460.287	459.493	383.396	459.995	447.635	459.724	380.866	423.69	298.027	367.975	463.963	456.534	340.983	529.252	457.864	425.105	360.815	310.934	209.2	306.939	476.538	365.287	374.922	405.848	407.694	314.847	498.399	364.376	313.224	346.906	431.644	424.045	469.662	432.472	367.63	447.919	300.746	229.841	334.86	445.989	584.24	478.157	580.69	472.71	561.249	254.614	349.008	316.117	378.66
IMP cyclohydrolase activity	654.692	572.605	578.558	568.453	634.441	565.755	642.226	502.274	664.085	867.659	687.151	795.266	649.549	661.578	501.735	646.639	657.602	879.062	652.084	722.34	450.469	932.448	867.222	624.215	841.534	723.513	439.113	516.267	1013.16	914.226	524.631	764.295	581.501	603.244	480.351	491.567	477.174	868.579	666.207	485.018	620.468	481.96	524.166	509.166	486.252	866.282	835.932	1009.62	984.154
IMP dehydrogenase activity	756.388	551.752	609.8	935.761	741.845	801.826	727.473	686.679	702.84	734.927	759.696	775.891	659.158	861.853	802.802	947.347	814.857	760.447	630.949	564.973	775.419	516.449	628.272	813.354	670.049	544.772	862.705	614.402	716.029	812.67	763	811.676	951.679	766.539	732.448	749.79	610.772	690.434	671.036	722.832	858.358	586.124	808.679	632.153	777.728	878.361	741.108	812.152	711.417
L-serine ammonia-lyase activity	612.824	490.509	562.548	682.9	677.254	464.926	522.088	476.683	587.864	294.526	535.91	521.097	350.893	605.165	707.742	543.719	499.169	443.298	545.51	557.05	621.436	337.93	451.25	676.266	439.117	335.498	580.994	675.51	408.181	460.796	628.07	515.594	645.02	456.171	604.869	602.416	571.123	429.321	435.185	607.738	674.676	530.204	623.303	551.666	558.213	418.396	307.848	367.421	243.422
N-acetyl-gamma-glutamyl-phosphate reductase activity	717.367	472.746	666.744	303.919	738.393	740.417	631.878	705.691	552.756	738.287	627.789	609.516	550.326	505.017	347.429	515.408	714.229	692.498	531.449	381.903	502.711	652.482	588.972	450.46	593.764	537.071	657.854	361.236	533.469	735.777	509.529	715.315	603.541	775.5	472.996	670.419	397.154	765.881	714.063	430.68	758.619	389.645	577.295	433.625	619.272	743.273	671.734	974.992	842.959
1-(5-phosphoribosyl)-5-(5-phosphoribosylamino)methylideneaminoimidazole-4-carboxamide isomerase activity	271.829	86.336	232.764	106.004	292.097	219.445	207.693	243.823	117.257	177.157	102.659	126.677	158.162	94.5857	30.4942	45.1249	264.141	22.925	91.7338	52.8432	115.865	106.957	15.2669	22.0819	47.3454	43.6028	195.504	52.2514	73.4188	88.5426	152.308	180.219	199.537	321.798	32.1111	201.512	73.7978	143.385	268.644	107.639	176.281	99.8352	222.018	57.5212	208.685	181.654	106.7	52.9795	64.4094
NAD+ kinase activity	406.377	249.35	380.062	218.023	396.155	278.709	292.413	328.052	273.399	309.291	270.776	248.779	252.309	254.397	185.072	196.617	286.126	206.128	214.895	290.07	269.543	316.914	348.888	192.944	248.978	261.648	359.558	237.068	200.304	369.751	396.264	299.358	243.71	308.225	323.136	360.742	226.524	312.339	345.019	259.316	287.261	253.465	353.692	282.846	284.581	283.209	387.154	326.818	359.086
NAD+ synthase (glutamine-hydrolyzing) activity	396.5	338.845	373.134	289.284	472.064	383.687	325.013	417.429	401.741	307.969	380.238	322.499	337.015	363.772	367.067	282.048	429.389	323.312	345.994	306.351	402.185	338.331	343.936	403.044	298.039	238.413	399.337	319.412	294.737	360.803	339.742	338.091	534.851	381.281	288.906	382.748	342.959	298.735	326.217	289.326	446.439	366.235	447.946	441.044	444.159	233.291	217.191	228.165	241.525
RNA-directed DNA polymerase activity	1106.65	1768.51	1326.58	1378.38	1229.59	502.124	691.614	1494.08	1163.86	342.76	1125.89	718.166	2833.66	2045.34	1329.89	1319.57	2489.13	823.564	5521.47	6335.22	1335.56	623.622	921.432	1713.23	1027.8	962.14	1123.5	1729.84	2017.18	870.022	2757.67	1331.19	856.351	1559.17	2015.76	1078.68	4070.33	1830.65	1871.29	1841.96	2160.46	2817.39	2554.69	4154.9	1967.51	3991.52	3718.62	4142.26	1730.6
UDP-N-acetylglucosamine diphosphorylase activity	36.9982	18.8752	48.1893	22.0927	12.3448	27.6252	23.6346	10.6122	36.7484	11.3096	15.1276	3.46749	30.926	20.0901	0	28.1994	50.4599	57.1031	77.7848	35.8305	16.2559	15.9134	0	21.4467	22.3317	22.6299	29.9424	91.294	30.3809	17.8839	25.5055	19.4694	15.733	25.7387	81.3639	43.0199	63.6282	16.0115	53.4814	58.4004	35.4967	59.6317	15.7644	63.2474	42.6497	54.73	14.1342	0	14.5089
UDP-glucose 4-epimerase activity	510.546	567.206	600.701	517.912	369.023	525.894	410.644	571.583	640.177	861.046	647.54	623.685	495.03	500.411	397.314	550.388	716.198	949.5	802.735	563.317	502.184	654.087	717.534	626.413	772.9	766.657	477.786	616.586	741.739	843.552	572.383	576.79	528.323	703.378	584.878	512.755	693.878	804.486	754.308	531.777	422.008	683.084	542.269	522.557	614.456	1272.63	1117.66	1200.25	914.306
UDP-glucose 6-dehydrogenase activity	673.381	536.354	508.031	569.935	623.532	634.921	485.123	587.944	466.301	376.772	472.394	384.81	438.424	475.305	396.396	512.095	566.024	452.763	639.3	549.727	587.085	378.376	373.706	498.773	391.396	470.919	576.407	632.551	327.146	442.006	604.708	587.101	390.079	555.992	581.28	579.32	580.573	485.937	554.528	692.827	557.322	631.17	633.697	520.826	688.062	648.125	556.74	535.848	348.304
UTP:glucose-1-phosphate uridylyltransferase activity	227.819	19.1475	105.507	30.6796	159.198	119.939	123.146	96.9913	99.8795	46.2349	99.019	19.5037	58.0769	44.1878	11.5171	42.9698	221.79	84.4482	86.0591	21.0265	42.522	20.2345	46.9652	12.7287	47.4085	26.1012	99.2394	58.647	13.7601	72.6916	45.0841	124.602	43.1369	142.622	41.7076	125.238	85.2632	66.4913	109.376	30.3736	168.751	45.2654	118.461	45.7893	126.6	44.4148	37.7843	18.4177	0
acetolactate synthase activity	929.952	770.559	763.769	545.177	767.815	851.32	789.798	729.76	804.671	1356.14	962.616	1163.95	975.28	543.995	556.179	651.417	886.318	1089.14	864.717	702.416	598.601	1112.59	1097.43	564.712	1327.01	1339.03	619.911	713.524	1075.58	1229.46	572.562	1301.92	717.671	1127.03	793.119	660.973	652.712	1335.57	930.234	374.764	820.47	432.414	746.629	577.258	663.763	834.65	1088.94	951.907	1363.61
acetyl-CoA C-acetyltransferase activity	5.07638	7.08694	22.9445	4.56292	0	15.0069	0	7.21429	18.9817	23.0984	12.2026	14.6221	22.9396	4.11065	17.6651	11.5451	46.4039	4.13835	38.4318	9.52737	13.609	6.32008	4.14467	0	0	12.2078	0	32.195	20.7863	2.2397	8.26956	14.6155	3.21576	27.0838	103.059	0	33.9918	18.8516	21.0282	52.6435	9.90694	36.7862	16.0483	14.6457	27.3436	55.3956	24.7982	30.1249	22.7623
acetyl-CoA carboxylase activity	419.138	371.386	381.337	205.23	422.261	427.911	452.154	374.36	343.269	404.211	300.668	310.54	249.627	448.21	213.454	343.601	460.151	280.991	454.456	291.468	336.494	531.649	451.678	186.437	415.102	304.869	362.509	169.714	376.494	447.002	282.435	423.112	356.686	418.447	219.37	362.025	303.786	456.556	339.104	213.225	423.21	210.199	369.198	229.612	385.561	362.962	257.543	272.96	422.414
acetylglutamate kinase activity	343.088	214.512	286.14	157.913	338.303	291.956	357.625	333.305	261.18	399.246	291.003	271.825	174.169	277.818	125.159	240.825	337.41	457.571	353.622	201.171	234.881	319.257	239.428	254.298	256.574	294.607	311.598	245.99	254.153	446.628	299.819	374.161	420.338	323.64	156.205	291.444	224.975	411.086	384.617	319.176	218.73	235.571	242.732	207.612	283.4	268.508	343.935	297.518	375.161
N2-acetyl-L-ornithine:2-oxoglutarate 5-aminotransferase activity	259.333	72.7741	188.507	118.282	254.641	324.477	199.942	160.407	190.035	353.131	225.869	165.326	92.057	117.814	46.911	124.098	256.013	279.844	108.832	51.8974	124.242	255.467	200.762	101.234	196.715	141.323	188.834	42.6638	193.259	342.004	145.025	343.208	151.46	200.224	108.744	165.062	103.082	373.055	233.704	36.519	197.853	37.1197	181.007	89.1598	172.479	124.797	61.7433	161.292	200.707
acid phosphatase activity	125.337	74.124	349.227	103.405	39.1234	16.9114	114.135	367.39	215.31	23.5709	103.737	20.4912	208.309	65.6106	60.1185	97.3682	86.485	25.772	177.2	241.282	132.327	26.7594	26.8944	43.2411	32.8066	12.4498	244.063	120.97	53.9962	40.1207	247.963	64.063	73.0834	82.7444	145.173	176.93	128.206	58.6633	271.249	422.576	150.005	260.4	229.203	189.418	169.725	531.905	695.394	464.992	257.782
aconitate hydratase activity	93.6526	16.2567	97.6292	13.4418	76.6896	93.2726	60.0807	73.0064	79.0464	52.0664	43.8542	19.1654	32.1919	17.6494	5.65127	22.5546	71.8789	29.3255	66.0325	20.8256	29.6115	7.80711	17.9636	10.9214	22.9288	11.8004	53.1089	36.9634	17.5492	67.9408	94.9643	55.6768	76.2054	86.348	53.2569	101.751	31.3612	33.0314	113.476	68.9468	74.1197	50.821	67.3789	21.1693	88.7424	75.1169	65.3627	41.3373	59.4232
acyl-CoA dehydrogenase activity	752.793	1339.26	817.603	1644.66	914.799	800.155	1139.31	854.371	908.942	1268.25	1187.1	1173.74	1423.47	1087.24	1509.85	1323.39	887.004	1365.27	1243.94	1590.11	1303.08	1884.35	1229.2	1164.3	1480.15	1551.84	939.229	1167.8	2045.82	1336.01	1011.72	1690.61	1189.38	929.563	1076.75	1119.81	1034.04	1445.95	868.851	1212.03	1247.86	1125.13	877.966	1081.33	840.802	1525.45	1733.17	1693.55	1794.39
acylphosphatase activity	27.3497	0	94.1228	23.8891	20.2447	125.373	0	70.5162	96.93	137.059	65.5443	61.2767	121.311	57.5451	0	35.2874	44.521	0	118.51	77.7921	11.4409	277.239	71.7546	0	133.673	46.7943	63.4898	42.1027	92.1056	40.0797	23.6354	59.5992	55.3119	17.7602	119.024	0	85.3864	128.859	130.302	34.5271	39.2523	202.455	78.4486	0	30.9933	40.6322	159.608	66.2452	181.618
adenine phosphoribosyltransferase activity	85.5057	180.427	178.552	99.0471	80.6204	101.882	136.124	161.323	175.811	193.506	128.355	237.78	190.865	75.8703	93.0898	43.4966	173.135	106.937	241.394	103.522	117.187	217.876	175.294	187.574	126.102	207.552	154.75	180.93	126.022	115.67	178.579	148.13	199.09	79.1159	178.726	95.9784	163.037	222.69	199.07	185.046	141.411	252.035	133.697	137.34	166.258	412.608	391.393	317.351	331.388
ATP-dependent RNA helicase activity	201.097	30.5273	125.235	21.181	152.94	152.132	96.7993	126.151	106.281	90.1118	84.9652	6.80261	15.9291	102.525	19.5077	27.7245	151.791	16.289	71.4967	17.6743	35.1332	4.72826	14.9434	19.1231	14.1989	13.6464	90.5646	34.9652	9.26346	88.0489	43.718	91.6841	24.2492	174.645	23.4165	113.546	37.2345	86.5094	107.141	7.2115	136.415	24.7525	115.006	26.3567	142.125	137.926	8.84055	57.5331	0
copper-exporting ATPase activity	4.91083	5.49015	3.7353	9.52779	5.57612	2.51361	5.7064	12.0349	10.8957	14.1753	12.0674	23.4572	1.97817	3.90072	8.05429	13.7942	8.11968	18.1941	13.4736	10.1481	10.0475	15.0871	18.4234	0	27.5429	17.1902	9.31798	24.2626	18.9094	20.5426	20.6829	21.2241	14.4897	15.7653	16.9001	13.1547	18.66	10.6713	15.9238	12.9312	8.93775	20.3526	6.89235	13.5601	2.35691	20.3329	10.1016	10.7694	18.8361
adenosylhomocysteinase activity	737.396	880.06	721.608	718.66	1023.59	849.097	877.868	782.786	625.16	486.224	1018.25	1017.24	530.418	1108.79	1294.24	1102	538.927	818.766	510.276	871.754	831.701	368.824	562.963	1350.51	536.346	459.897	886.281	986.333	508.347	996.732	951.285	917.924	1101.36	633.347	905.262	754.273	502.009	450.06	437.904	1115.58	1055.89	1078.69	1310.24	1019.29	1023.88	226.567	225.129	245.236	159.792
adenosylmethionine decarboxylase activity	20.4379	113.9	2.55111	54.9852	48.1279	163.666	0	4.11262	8.18216	289.132	187.922	191.418	136.519	70.8969	60.1861	63.0315	67.7555	103.795	109.561	89.5069	57.0228	348.922	134.264	33.018	161.045	227.45	29.2261	33.5219	181.067	147.897	62.545	95.7198	69.2087	56.7787	108.896	43.0853	73.9107	268.297	5.4428	0	51.1978	31.7513	84.6407	70.9262	41.393	95.3937	199.062	119.296	245.101
adenosylmethionine-8-amino-7-oxononanoate transaminase activity	260.825	27.1708	258.834	68.7896	320.486	230.186	180.527	270.024	224.097	87.608	114.031	25.2256	49.6718	71.0405	22.7104	65.1514	183.312	43.4064	81.8162	38.4672	76.2676	30.4253	20.9272	7.83348	22.6324	15.4974	130.426	86.5734	40.0957	118.344	131.548	139.919	53.049	168.276	50.3595	205.531	45.5693	104.38	192.618	126.787	208.647	115.93	204.009	43.966	179.89	145.206	146.309	102.488	72.3105
adenylate cyclase activity	6.1095	0	0.412726	0	0	3.37157	0.694437	0	7.03593	2.23505	1.63088	0	0	0	0	0	1.83022	0	0	11.344	0	0	0	0	0	0	1.72055	0.7045	2.08446	0	4.2383	3.38532	3.5019	3.74992	0	0	1.47945	0	0.697577	0.911545	6.23251	3.13688	3.72271	2.34916	0.441639	0	0	0.992616	0
adenylate kinase activity	325.209	217.64	409.503	175.944	394.619	428.903	476.422	264.118	394.98	486.956	291.022	290.936	276.28	176.138	78.1438	192.146	477.437	310.855	388.736	137.044	190.956	379.381	241.855	125.233	315.374	256.175	278.227	201.46	252.873	395.916	213.998	370.792	196.538	396.447	206.927	267.146	325.181	427.857	413.219	217.215	265.654	246.414	289.017	297.821	220.995	426.11	372.406	245.071	383.273
N6-(1,2-dicarboxyethyl)AMP AMP-lyase (fumarate-forming) activity	543.962	430.616	465.556	577.447	420.365	560.451	464.512	512.695	481.464	632.04	573.789	496.992	433.352	483.26	507.421	614.513	447.771	650.939	494.868	439.435	586.63	615.577	551.635	436.47	565.026	517.146	393.32	365.76	532.155	642.661	411.318	503.585	534.794	631.423	407.386	511.522	414.556	612.399	535.162	331.052	455.895	393.274	542.791	365.527	503.717	478.315	530.064	515.011	583.587
adenylosuccinate synthase activity	660.21	680.28	624.027	920.051	623.623	791.129	747.574	614.587	886.024	685.526	755.079	709.826	538.735	1002.03	824.26	673.443	796.457	1106.35	858.422	523.041	695.182	624.256	726.289	834.288	607.811	681.701	716.089	715.364	726.95	751.25	703.026	672.353	768.714	821.234	848.937	680.862	593.945	702.665	816.925	778.017	943.047	733.247	830.638	748.839	828.981	906.66	794.56	846.687	753.088
adenylylsulfate kinase activity	21.1023	8.31602	79.1017	13.6708	24.3809	4.93128	62.4365	74.9945	73.2944	18.7207	31.1595	6.83902	39.9484	0	0	0	10.9232	0	19.9046	10.7477	14.6612	14.9759	12.7885	0	22.434	6.36272	35.7086	36.3514	53.4416	49.422	42.8236	35.8223	12.0862	49.883	33.2391	80.8684	42.6987	36.8512	61.0451	86.1846	57.5737	76.1564	28.1818	19.6831	24.8535	130.596	120.761	135.296	88.583
alcohol dehydrogenase (NAD) activity	116.01	57.2859	122.192	77.1778	84.2133	117.345	84.4517	81.9617	118.732	153.854	77.5301	124.373	68.9699	97.6494	31.5267	108.886	164.72	180.08	159.427	114.248	93.2792	97.201	59.3261	84.0442	124.667	94.9405	119.094	114.153	103.638	119.302	160.995	107.841	169.234	143.055	114.446	135.178	146.976	115.214	187.853	127.573	157.664	149.173	110.066	172.94	155.397	152.171	141.179	128.781	116.735
aldose 1-epimerase activity	296.729	87.9989	430.117	135.946	214.163	270.862	182.175	537.915	309.9	175.505	237.314	85.8755	182.563	88.5382	41.0959	81.5344	311.583	54.5899	180.5	147.387	180.993	103.881	132.878	41.3869	80.0132	79.2205	290.631	124.422	109.627	95.7462	217.526	169.711	128.62	279.267	171.946	368.771	154.696	177.247	473.204	352.735	279.853	261.727	290.984	156.891	363.597	538.917	423.087	469.487	221.9
alkaline phosphatase activity	355.753	0	164.383	20.8486	409.762	358.44	231.037	266.626	183.868	134.421	187.062	0	0	101.053	0	25.1552	270.317	60.8882	97.0626	0	23.0436	0	0	0	0	0	177.409	0	0	151.837	17.06	296.567	51.5579	226.195	0	274.513	0	174.073	168.968	0	272.867	0	268.301	0	148.202	0	0	0	0
amidase activity	324.909	631.444	414.909	334.498	446.65	478.002	316.928	547.087	388.628	588.472	734.751	584.671	574.715	529.607	410.422	547.888	406.644	907.465	689.399	460.61	596.951	727.525	822.331	449.816	646.109	773.162	333.767	735.035	668.23	796.866	739.689	577.746	407.604	484.919	789.446	519.608	539.865	711.954	528.482	479.225	543.395	417.221	637.986	547.776	495.1	1033.94	1011.31	1012.8	1075.47
acetyl-CoA:L-glutamate N-acetyltransferase activity	269.447	124.722	182.368	81.8418	262.574	289.696	172.05	179.522	120.039	280.531	192.369	155.155	161.737	105.223	46.9279	67.3603	206.333	58.7341	155.771	22.4658	122.415	201.415	177.877	61.3447	153.051	171.549	121.067	104.452	186.088	175.653	93.9479	234.36	138.111	228.355	80.4514	168.522	103.653	213.814	160.404	27.1367	229.598	50.3252	225.351	57.72	151.863	52.8645	105.834	76.4284	132.412
amidophosphoribosyltransferase activity	293.136	478.796	348.769	323.003	223.559	372.962	440.578	278.505	533.961	656.648	495.765	586.816	495.261	357.198	390.056	364.971	362.774	577.742	404.498	359.459	388.938	841.486	732.837	295.482	714.711	535.273	215.092	377.53	771.147	668.014	416.806	496.503	512.705	435.386	377.399	275.956	361.301	691.533	469.411	329.808	368.375	351.289	345.336	385.075	281.245	610.058	729.365	508.883	778.788
aminoacyl-tRNA hydrolase activity	410.673	226.156	325.015	301.796	511.416	487.498	279.005	376.415	336.272	366.271	389.898	279.127	301.632	285.232	265.533	227.241	414.046	142.765	159.381	448.03	230.623	299.913	307.34	258.446	276.279	178.42	227.91	146.026	289.327	510.55	423.024	529.248	382.22	346.118	195.614	437.468	252.077	326.757	359.384	323.196	502.345	361.24	318.778	372.265	405.149	282.515	200.763	169.463	220.015
aminomethyltransferase activity	303.824	126.154	328.043	170.602	374.669	314.488	302.157	348.756	147.081	142.053	251.974	193.461	192.49	182.257	212.172	177.5	250.231	104.283	224.76	139.805	202.722	100.213	147.349	249.868	84.1647	75.5358	232.911	147.666	151.616	135.313	224.835	229.523	251.926	246.638	195.782	303.138	142.684	187.077	215.894	251.113	229.137	205.795	268.69	210.268	298.05	89.63	120.1	116.258	62.5424
anthranilate phosphoribosyltransferase activity	262.279	75.1483	215.573	97.6593	228.932	258.868	266.053	256.819	198.484	192.472	169.905	104.997	77.6012	111.135	102.294	131.838	184.197	140.252	80.9293	94.7999	90.6388	110.254	125.872	51.9738	68.5236	73.9594	135.308	54.153	124.957	194.688	105.405	226.617	147.852	198.916	57.5165	173.198	64.1321	195.34	255.858	103.663	214.571	102.009	183.116	52.3089	174.689	157.876	161.169	163.412	126.277
anthranilate synthase activity	11.295	29.3885	38.6275	30.0138	5.86437	24.6129	13.1454	34.8073	18.1583	18.2234	42.8252	12.3978	39.5797	11.9947	50.3309	24.2162	35.8894	0	14.7282	26.4943	15.5874	0	28.1995	68.2496	40.4516	35.0919	18.5308	15.2413	36.7739	9.60823	17.9894	26.9313	26.6328	28.9212	19.7532	13.5328	5.33885	27.1523	56.3826	35.586	52.3979	11.4017	41.1613	24.616	36.7314	62.9182	75.1744	69.2189	63.3272
argininosuccinate synthase activity	630.793	613.958	464.551	519.626	496.554	824.963	495.563	515.093	455.546	742.294	679.858	710.679	510.047	552.951	600.959	637.059	695.887	647.721	733.823	579.794	614.825	690.234	971.93	320.439	731.915	582.946	578.107	516.632	655.591	751.492	449.519	724.395	638.538	693.369	449.302	491.853	1102.87	749.15	722.809	459.773	471.635	443.873	638.797	386.06	533.141	877.736	669.276	825.833	783.096
argininosuccinate lyase activity	498.863	344.284	351.867	362.337	416.898	488.039	303.485	302.087	406.44	532.267	384.809	326.009	354.07	426.882	218.106	425.235	428.427	438.551	373.95	359.304	264.175	385.362	269.567	233.458	458.937	409.495	445.862	208.181	496.841	532.164	340.28	573.741	332.848	538.053	272.801	461.113	331.673	655.345	437.244	190.936	326.887	265.436	461.408	174.465	387.405	329.058	391.317	388.192	460.018
arginyltransferase activity	3.20174	0	0	0	0	0	0	0	0	0	0	0	0	0	0	0	0	0	0	0	0	0	0	0	0	0	0	0	0	0	0	0	0	0	0	0	0	0	0	0	0	0	0	0	0	0	0	0	0
arylformamidase activity	14.1795	74.652	5.88148	0	14.5053	13.4416	7.76317	18.4668	30.2755	48.5604	15.8776	74.9974	74.0935	15.4796	63.7412	52.8367	35.6599	66.0167	60.0283	23.9867	37.5788	22.1463	52.4106	25.6818	75.1181	23.2537	32.7901	24.3873	98.5824	40.0897	22.2835	77.3927	29.1541	36.27	33.2317	25.7151	53.9365	36.5989	17.6984	15.009	25.8777	33.6172	0	0	29.5229	29.6986	24.0473	106.625	69.7785
asparagine synthase (glutamine-hydrolyzing) activity	146.101	332.765	196.561	160.986	176.258	305.468	241.22	152.38	229.739	433.865	270.62	322.53	311.066	213.31	141.708	245.979	232.141	184.645	318.986	229.482	252.165	648.587	506.142	175.9	497.61	466.381	205.28	255.935	427.343	135.294	192.106	166.287	251.232	188.903	291.752	206.83	269.799	381.328	254.253	220.089	204.252	196.731	154.322	229.865	201.507	205.051	402.424	226.994	523.245
asparaginase activity	245.016	313.39	322.47	340.264	229.749	238.521	231.53	425.411	248.953	163.608	243.381	286.039	393.918	363.565	359.084	385.567	236.928	183.819	350.074	457.049	364.512	142.616	210.783	383.827	191.11	197.625	356.732	462.858	279.558	178.159	548.298	273.135	288.567	280.012	485.658	358.026	419.5	175.762	285.906	482.774	357.441	452.168	306.151	331.422	324.822	384.839	239.027	294.521	175.779
aspartate 1-decarboxylase activity	577.75	228.21	546.929	281.682	835.414	826.778	351.232	461.15	518.175	162.92	488.944	695.682	238.964	401.996	580.485	528.29	390.198	217.155	266.244	430.39	382.067	392.675	554.594	785.518	280.021	251.116	545.931	451.645	510.355	481.565	451.509	348.335	600.301	405.615	424.592	582.031	233.096	323.647	428.274	341.752	526.77	418.81	730.084	460.457	658.756	296.467	137.319	224.701	179.471
L-aspartate:2-oxoglutarate aminotransferase activity	25.0864	19.2149	57.4593	4.96936	7.76474	7.80414	10.6289	42.6859	17.9424	5.33039	17.6742	0	42.2365	10.9301	20.3204	0	10.5106	0	20.6086	13.8679	21.7615	0	17.4584	3.98569	0	0	36.6774	34.1464	11.9936	0	25.9659	11.1513	9.14882	7.23849	18.9447	25.6767	18.9018	0	29.4139	33.9826	20.877	22.6312	19.3594	25.3626	10.3663	95.479	71.0984	65.2068	38.3628
aspartate carbamoyltransferase activity	752.285	788.3	704.865	708.849	867.967	710.751	713.91	917.907	762.234	774.419	797.837	732.304	643.759	842.168	837.17	885.227	826.461	826.481	708.986	711.354	863.784	815.73	733.371	971.14	851.734	766.353	669.656	844.532	691.794	824.251	794.207	797.939	807.009	717.89	786.918	800.945	705.003	799.733	651.392	803.655	808.607	590.421	686.944	715.236	730.439	999.243	723.56	775.877	780.881
aspartate kinase activity	573.936	414.833	506.712	440.329	508.42	538.586	503.987	602.577	493.381	433.467	573.779	562.622	372.919	418.712	425.395	410.768	448.691	391.408	421.64	317.674	428.02	548.425	507.815	421.777	564.284	450.097	473.621	408.398	484.318	597.807	642.479	565.734	715.504	479.365	467.037	482.915	386.391	530.079	664.404	458.126	605.059	453.11	673.216	349.917	587.808	571.005	624.557	575.654	482.074
aspartate-semialdehyde dehydrogenase activity	453.9	232.202	423.946	195.31	462.36	400.833	387.422	452.384	387.149	528.041	373.155	393.999	287.531	362.198	228.897	314.443	409.466	473.343	368.285	332.278	368.225	369.484	388.908	344.899	382.276	383.943	446.407	261.986	328.536	515.642	358.536	447.552	400.853	490.715	336.932	441.898	276.882	508.117	454.926	272.317	469.316	293.826	340.621	324.731	400.2	427.893	408.685	682.855	515.363
biotin carboxylase activity	45.9109	102.772	129.361	49.9878	51.6047	17.2461	65.8486	123.977	98.0826	37.4985	43.7291	113.959	119.926	20.067	23.5179	67.5875	125.039	70.2458	65.2609	115.826	139.24	95.4436	63.9848	37.7386	76.334	37.0389	84.07	78.8738	53.3488	69.2177	108.033	69.9122	103.991	59.1315	114.609	87.9193	107.084	64.0764	85.345	81.5589	78.8071	91.2558	77.3213	117.918	91.9324	201.672	164.132	152.917	99.2418
biotin synthase activity	245.679	36.3902	245.337	32.2414	226.458	225.381	188.098	231.758	145.922	138.682	121.176	50.0387	123.132	76.916	16.2178	53.8031	198.925	20.7883	85.0941	58.5593	103.836	35.04	20.9272	0	22.6324	0	129.632	41.9188	68.5035	104.389	123.903	202.797	66.289	181.548	21.9838	223.556	23.4822	104.43	183.154	88.8563	168.93	73.7737	184.381	43.966	136.022	89.337	141.766	102.488	99.5145
biotin-acetyl-CoA-carboxylase ligase activity	294.42	44.6299	225.089	97.8861	174.112	285.524	153.274	207.76	124.35	149.079	118.092	68.5457	112.891	82.1291	9.2545	61.9652	236.864	101.347	92.6769	42.1331	95.188	34.4105	31.9476	0	46.796	38.3213	104.854	61.7081	73.4188	103.296	97.6417	179.123	112.95	200.753	48.2912	213.039	45.7349	131.99	145.277	82.5892	169.879	27.5518	138.044	20.7418	136.755	145.206	160.727	134.814	117.579
carbamoyl-phosphate synthase (glutamine-hydrolyzing) activity	2029.29	1235.1	1582.28	1577.71	1686.17	1651.82	1654.13	1598.8	1716.78	1805.28	1601.77	1441.44	1141.85	1530.16	1850.86	1630.9	1666.33	1720.08	1523.61	1372.67	1420.35	1593.84	1624.7	1931.56	1688.53	1465.7	1320.97	1506.02	1428.25	1959.14	1447.82	1796.09	1510.21	1815.04	1495.08	1614.05	1512.76	1706.85	1635.61	1408.79	1452.65	1249.41	1694.93	1328.76	1457.12	1869.04	1767.74	1947.62	1686.97
carbonate dehydratase activity	128.369	118.991	139.616	58.2334	141.069	71.6218	114.166	117.884	74.5052	40.3662	156.952	39.6439	141.129	80.4185	77.3441	71.0194	78.7423	115.071	104.613	79.3522	68.3501	0	40.9737	99.5263	15.4246	68.5003	161.389	104.818	65.0536	48.2361	188.614	125.086	96.7596	125.037	71.7962	140.93	85.162	72.4811	80.5085	132.899	42.007	83.7632	77.8411	73.8619	71.8462	25.0146	86.9705	98.335	39.004
catalase activity	358.723	172.274	322.995	441.172	305.626	226.419	276.408	352.777	291.877	59.6956	184.059	93.9926	288.25	315.746	451.618	235.074	277.187	164.691	194.396	292.741	358.789	82.0595	307.608	339.397	85.1977	158.019	321.136	253.456	98.0286	124.067	258.88	204.49	216.425	343.118	291.789	399.618	301.025	171.44	316.798	240.875	255.35	238.071	200.841	228.479	319.402	513.201	140.541	359.908	212.744
chorismate mutase activity	209.849	106.262	204.483	53.5402	187.505	207.981	184.934	185.035	187.906	201.3	161.813	174.581	157.545	171.439	67.862	114.83	235.24	130.788	156.071	84.2924	136.815	246.834	203.272	53.7635	181.612	161.617	143.643	68.4352	163.409	163.89	112.456	128.209	133.058	140.141	100.045	168.478	112.706	222.148	233.977	121.078	158.181	79.9863	146.82	82.9216	151.236	157.985	184.94	165.745	238.733
chorismate synthase activity	226.974	79.6065	161.236	29.4715	134.933	273.158	185.398	204.862	138.522	133.531	158.821	112.154	105.828	107.37	16.6144	61.2602	122.226	101.621	178.641	59.0559	93.482	163.145	112.209	144.61	83.74	110.885	98.9792	39.4115	96.3213	90.4207	126.301	175.623	110.802	144.182	53.972	136.848	92.3478	153.103	217.904	110.175	180.391	39.0226	97.917	66.8453	154.632	133.456	122.813	140.591	162.041
citrate (Si)-synthase activity	4.38906	0	6.09537	0	0	9.00237	2.37534	0	6.96276	3.15632	2.38395	0	0	0	0	3.37609	1.81316	0	3.60084	0	0	0	0	0	2.42617	0	7.32064	0	1.33017	0	9.82666	1.82209	6.13969	7.76598	0	6.76685	1.83303	2.79747	5.85884	6.83444	3.09913	1.31104	1.62182	3.57792	0	0	0	15.4175	0
coproporphyrinogen oxidase activity	243.836	50.1175	218.042	55.5635	165.623	208.455	175.596	225.913	133.879	118.571	67.8713	71.4662	87.8145	54.5992	6.23642	72.445	204.572	60.0022	112.168	54.7464	28.8779	15.4111	20.196	38.7933	28.9529	19.421	95.8946	64.3183	47.2006	97.9359	112.865	113.569	91.8063	153.354	57.4502	113.877	65.6165	77.433	123.613	83.0808	157.201	101.676	154.962	38.7209	184.623	74.0988	56.541	34.0954	12.4916
2',3'-cyclic-nucleotide 3'-phosphodiesterase activity	33.4534	10.8747	0	0	31.4339	17.4424	0	31.3498	11.3806	15.37	17.1849	11.771	45.6892	0	41.5549	48.2141	75.6642	0	55.9492	27.2572	0	0	27.2777	25.1845	34.8992	0	0	74.9056	92.3078	22.6657	23.3934	17.8775	18.8209	6.71581	19.5419	14.1123	59.5103	20.4875	44.9808	18.2495	4.80537	33.1696	0	18.157	26.5853	18.1801	50.2458	47.4129	20.2662
cystathionine beta-lyase activity	28.0606	64.8665	16.4016	18.959	40.2943	15.9753	0	14.1023	22.4319	5.46758	3.9502	0	17.5287	0	7.45223	16.4575	19.6749	0	40.7667	37.4871	4.20219	4.59068	9.53242	8.38212	26.0495	43.9489	6.36293	29.7573	19.7785	5.21991	24.2859	10.2112	0	36.5185	20.9828	17.4495	38.62	6.99572	18.9861	4.10052	16.2289	0	25.6962	31.2668	27.2876	0	0	0	0
cysteine synthase activity	823.236	286.116	660.252	249.719	693.21	678.523	689.307	647.744	476.62	390.566	459.045	233.897	214.275	271.37	221.786	223.78	640.252	223.803	262.954	198.67	347.284	245.158	280.403	71.1981	218.96	165.534	516.615	193.69	309.174	567.027	288.748	667.715	338.575	622.164	202.755	509.046	227.308	549.755	625.62	272.405	586.846	214.683	516.065	235.862	480.59	408.283	364.504	412.869	396.882
cytidine deaminase activity	73.9255	107.42	63.198	169.573	97.1422	274.03	128.511	92.7097	67.1228	225.359	118.505	301.536	116.639	286.313	225.359	113.113	134.233	283.782	227.317	136.317	161.328	278.624	164.454	168.907	230.913	153.188	54.4232	136.248	475.319	90.0217	187.688	92.427	306.439	111.404	104.903	105.337	67.3349	86.715	47.7763	189.447	128.336	195.368	129.684	151.292	131.733	58.919	130.582	31.5686	216.883
cytidylate kinase activity	482.906	403.808	434.156	553.819	515.899	603.224	629.325	381.014	396.271	323.842	517.681	509.943	283.997	538.585	503.874	413.473	420.357	261.44	291.268	337.818	532.779	360.257	378.52	398.089	364.239	259.637	493.298	420.337	377.218	266.317	487.387	371.152	616.456	415.228	380.408	562.269	303.249	285.641	353.814	558.963	530.476	631.733	587.038	513.794	567.943	195.2	275.788	149.714	278.828
cytochrome-c oxidase activity	24.0922	25.5766	23.9173	33.6763	0	0	0	64.0916	0	0	30.2508	33.1012	83.377	114.54	0	93.201	149.425	0	178.343	163.805	33.5823	0	5.20161	14.7472	62.3558	47.2221	23.4167	88.7025	16.4292	42.9497	69.7755	6.72547	3.34924	30.6659	81.6883	62.3184	83.2168	0	26.2164	31.0676	34.8326	143.732	25.3148	175.612	19.8042	196.545	80.1085	80.1326	9.39367
dCMP deaminase activity	806.487	1260.09	1067.3	1324.03	963.219	936.444	976.682	964.115	932.81	745.859	1232.37	1238.43	1033.81	1441.29	1827.37	986.367	567.228	1125.66	1033.77	1034.66	1367.83	866.275	1132.66	1981.31	823.039	888.043	1250.84	1144.56	806.582	860.127	1396.74	912.736	1256.73	842.067	1256.38	1032.83	1008.69	714.008	772.516	1329.64	965.709	1518.7	1199.15	1238.17	1037.41	492.935	426.354	407.323	449.641
4-alpha-glucanotransferase activity	274.327	243.628	368.489	217.6	307.798	303.202	378.988	357.166	336.263	357.896	286.577	379.775	347.786	253.399	163.632	194.312	239.641	171.417	214.933	187.488	272.897	486.782	364.556	206.277	320.101	363.269	293.479	189.231	294.508	243.773	275.409	215.178	363.131	250.477	226.426	244.987	186.244	317.619	496.784	273.241	351.285	237.201	293.146	265.729	301.739	266.364	456.123	351.897	418.871
amylo-alpha-1,6-glucosidase activity	78.5301	98.1904	134.744	144.091	109.789	100.49	106.774	135.592	105.3	61.7059	114.833	120.91	73.1275	109.259	119.71	111.688	63.0481	37.9304	88.8941	116.782	139.518	82.2859	109.023	183.594	93.5821	53.5961	140.071	115.029	80.9502	66.1064	177.216	76.9209	173.801	62.0015	137.583	100.643	105.595	59.2826	97.461	158.128	156.293	125.452	101.371	124.935	117.271	104.797	96.6706	120.307	77.3309
deoxyribose-phosphate aldolase activity	135.176	143.9	194.064	135.003	150.064	110.043	145.154	209.964	149.684	154.555	178.449	192.219	237.294	172.581	188.497	182.602	142.211	218.462	181.51	205.681	137.263	164.233	181.811	132.076	163.888	81.2226	152.352	176.989	264.344	139.161	292.127	139.155	123.549	92.6091	214.333	151.199	141.684	114.002	248.926	432.98	193.278	258.409	197.217	165.925	193.926	235.172	352.416	176.595	208.21
dephospho-CoA kinase activity	216.774	22.7914	143.866	19.4048	148.318	129.378	115.606	161.538	158.124	124.739	95.0705	43.5337	53.1046	67.5177	32.9583	52.0259	188.263	86.112	189.092	107.345	85.4349	58.6893	34.9821	0	44.3936	10.0525	156.3	102.655	85.143	69.9509	48.9527	107.075	90.3174	139.667	140.333	154.151	67.7675	108.068	226.136	73.2727	116.059	21.9962	94.0813	52.9312	193.493	97.4578	104.191	79.1258	113.034
dethiobiotin synthase activity	177.651	0	57.6789	6.66362	68.5078	125.053	83.6483	114.458	127.371	22.3486	77.6604	39.2489	25.0815	31.8938	0	0	50.7887	0	10.7396	9.90147	65.4982	51.7813	0	0	20.7612	0	59.2792	6.20438	9.86848	32.5718	35.4787	63.0856	30.7737	109.696	7.32821	65.7393	1.98934	14.6615	103.379	0	152.384	29.4067	96.3041	17.7345	115.467	45.5317	42.6982	55.1364	66.9089
diacylglycerol kinase activity	27.3494	28.8274	36.9366	0	15.1838	12.5357	0	7.23027	0	0	5.9915	15.2434	12.2514	13.8205	0	27.3456	7.95759	0	20.7982	0	0	37.3438	0	60.8195	36.401	42.4001	0	12.3703	0	0	10.7437	15.6968	19.1341	44.7657	19.5042	0	32.4924	39.0081	0	15.2322	0	11.7833	18.7201	11.8353	6.0735	0	0	17.5166	0
dihydrofolate reductase activity	269.862	159.708	192.885	68.5426	234.396	306.683	168.815	243.188	150.761	123.527	134.972	116.87	104.868	129.214	0	138.834	110.176	16.6403	96.2005	67.0591	112.57	103.629	45.9858	12.538	57.5077	43.9019	330.458	94.7178	51.0648	110.28	144.442	167.191	66.3132	138.114	61.1618	179.191	83.3685	119.555	170.005	81.8208	204.284	76.2475	70.8479	58.576	156.905	167.379	160.855	189.449	131.744
dihydrolipoyl dehydrogenase activity	264.267	60.9159	256.751	43.2332	228.795	141.795	205.073	275.249	185.556	64.18	130.425	47.946	92.6356	63.4043	35.8919	74.042	182.121	98.3148	136.378	52.5475	123.753	27.0281	63.9793	52.5899	40.8595	30.6027	223.634	109.393	96.7488	135.143	148.929	158.28	77.9407	203.143	85.1018	214.501	88.3769	94.6905	271.956	187.538	192.899	118.734	209.77	120.656	235.278	219.314	177.066	229.687	107.982
dihydrolipoyllysine-residue succinyltransferase activity	165.42	16.4323	91.9886	36.7807	87.9132	95.8888	99.3451	66.0699	66.3733	57.2234	70.6865	0	12.9925	11.5464	24.8702	15.306	102.819	33.4813	57.1533	0	27.3951	0	5.76332	15.29	10.9108	15.967	118.857	39.8635	40.5904	29.7255	29.0848	141.319	27.9691	155.332	23.4329	124.06	47.783	73.1209	82.316	4.98201	121.175	11.2074	54.5922	30.2667	91.6504	6.84013	7.29683	4.513	1.78829
dihydroneopterin aldolase activity	262.428	16.5239	210.205	28.589	263.062	239.079	201.466	265.386	160.166	83.7848	134.273	18.846	142.29	136.994	86.5621	131.202	168.556	41.1403	152.258	56.8489	81.3572	55.7769	73.1317	34.3162	35.6679	49.1314	135.613	198.533	11.9715	97.9887	165.428	166.63	60.3751	318.411	30.0845	307.7	58.4087	89.3536	167.766	54.9603	199.942	125.386	132.667	68.8882	287.272	101.593	255.006	190.076	50.3911
dihydroorotase activity	390.584	138.546	277.773	181.774	382.626	380.524	325.244	318.261	260.885	227.096	328.287	300.138	129.059	283.454	224.616	241.249	350.168	105.966	201.112	197.418	254.121	127.675	148.968	232.7	135.377	87.4598	239.847	219.896	132.601	256.57	229.99	262.841	228.384	268.013	224.063	304.342	125.205	237.034	263.413	258.267	380.239	301.948	447.558	239.924	360.39	111.548	127.857	147.326	128.028
dihydroorotate dehydrogenase activity	613.933	418.106	552.82	489.425	579.224	762.635	505.529	676.364	662.541	606.017	710.294	613.111	268.721	523.669	447.917	455.656	561.709	638.85	469.751	327.31	477.408	512.445	511.187	497.838	573.86	485.386	566.683	429.782	556.199	773.109	540.48	729.048	453.382	703.724	598.33	510.249	453.964	700.447	694.175	554.484	750.581	469.457	731.905	603.676	746.299	767.859	744.952	816.165	639.675
dihydropteroate synthase activity	237.095	53.1584	204.689	14.4152	163.608	144.038	199.883	216.033	195.472	116.724	78.9285	94.6307	85.0178	85.3472	22.2111	34.5198	260.553	40.8141	71.3033	14.0231	83.8636	30.6461	27.0628	29.9315	29.4764	34.9806	104.645	56.9471	65.542	121.995	132.639	126.875	46.8312	190.478	58.0039	212.875	37.9032	195.173	189.352	105.163	136.461	84.2009	194.703	89.4789	173.354	93.8739	145.61	69.2189	132.034
dihydroxy-acid dehydratase activity	653.003	568.85	528.761	488.318	510.53	648.353	567.832	488.129	676.161	801.303	614.912	573.513	471.342	481.162	515.745	517.892	665.216	739.821	557.955	572.46	476.078	718.07	705.857	467.952	720.981	608.597	523.016	531.617	711.282	778.061	553.703	753.677	665.404	716.584	429.616	580.538	507.285	862.012	619.522	362.413	488.013	412.028	471.318	514.287	518.567	714.752	729.516	662.178	868.877
dUTP diphosphatase activity	87.9695	118.268	285.453	65.7088	64.6075	66.2443	158.484	262.564	95.4007	113.941	36.1505	57.2419	185.645	64.0178	109.087	39.4684	64.3541	109.728	108.367	40.1907	112.228	124.86	56.2029	61.6058	108.19	115.434	97.5531	24.1016	111.922	41.1244	121.151	81.2205	122.709	54.0437	70.2897	147.684	97.7593	72.6122	161.681	159.679	74.9119	160.443	88.1381	61.0862	62.6825	256.279	202.754	234.213	281.86
ATP-dependent peptidase activity	484.743	677.422	644.827	636.495	454.807	502.668	757.099	626.522	808.864	629.187	691.016	742.039	704.564	541.24	733.26	631.495	549.934	773.843	674.647	471.232	789.225	785.165	743.876	889.848	849.156	643.649	642.503	556.605	713.806	627.918	772.207	604.822	758.809	634.333	540.168	534.106	630.877	819.043	711.797	710.052	558.478	625.5	631.966	650.051	611.737	419.275	430.737	472.916	526.929
metallocarboxypeptidase activity	6.61778	226.782	20.8512	19.8236	38.3977	104.058	41.1353	11.5199	42.1711	392.373	21.3669	201.921	202.175	105.169	6.97241	36.4203	6.23207	10.3362	0	25.6873	69.9002	535.891	264.363	0	330.824	333.415	52.1568	11.6783	219.907	46.1403	0	19.7827	105.128	19.162	21.5726	23.0723	70.1631	82.0597	52.898	26.7553	0	18.7602	8.7167	33.8248	0	120.063	305.742	109.971	509.87
aspartic-type endopeptidase activity	784.977	507.471	555.93	278.204	711.692	736.576	468.695	683.663	541.76	464.915	517.218	549.625	795.657	1027.08	438.403	267.48	660.091	283.481	899.648	1112.07	410.714	332.792	352.11	605.955	368.702	228.255	465.445	662.518	670.996	539.993	713.438	562.952	336.254	712.428	704.129	468.227	1047.38	676.001	789.116	666.672	843.296	815.288	1102.62	1201.8	802.727	1266.9	904.343	1262.41	604.078
calcium-dependent cysteine-type endopeptidase activity	29.2452	33.1318	82.1569	21.9725	38.6553	0	27.3248	122.64	41.9573	12.369	21.7881	13.7194	37.7203	8.85247	5.66557	34.0439	5.06103	0	35.1234	21.2846	50.7843	3.4852	11.982	9.52633	19.8284	0	88.5119	13.4915	0	0	45.1909	14.0468	12.3653	45.1964	28.5273	49.2343	14.1928	10.6779	100.343	80.6932	23.383	36.9424	31.8045	34.5107	34.9403	138.918	66.0164	180.793	83.4523
metalloendopeptidase activity	3669.56	2808.58	3748.31	3190.4	3540.01	3307.93	3599.95	3965.61	3860.18	3061.05	3566.74	3174.92	3035.72	3115.48	2934.97	3119.56	3268	2384.36	3205.44	3134.48	3067.7	2698.8	3191	3026.92	2901.71	2800.98	3395.23	3166.32	3235.18	3048.01	3180.45	3228.15	3311.71	3355.53	3347.33	3721.46	3199.84	3133.75	3906.06	3073.81	3473.49	2898.23	3674.12	2923.77	3750.91	3173.35	3181.78	3119.93	3015.4
serine-type endopeptidase activity	3748.69	3660.33	3525.61	3220	3261.02	3908.36	3583.45	3818.41	3776.08	4451.43	4016.15	3826.85	3838.62	3656.76	3329.87	3500.59	3523	4391	4093.71	3142.21	3683.57	4765.35	4300.2	3453.2	4378.86	4372.89	3631.34	3596.33	3918.57	4438.17	3884.82	4739.55	3758	3780.63	3847.01	3829.85	3566.53	4978.52	3659.96	3248.9	3834.45	3350.01	3879.12	3936.44	3969.58	4217.37	4295.61	4178.57	4463.3
threonine-type endopeptidase activity	13.2034	0	32.8281	6.9735	10.2033	0	11.1781	18.913	11.7155	0	13.4088	0	10.8431	10.8353	0	7.83316	6.18011	60.3632	67.6691	17.4717	17.527	6.39927	0	26.0045	11.2128	11.2389	35.4595	21.6296	0	14.401	25.8089	0	5.68029	6.34337	9.39004	0	26.774	19.4045	5.20708	0	19.5075	15.8256	0	44.2941	5.75483	20.3341	6.33	10.7156	0
enoyl-CoA hydratase activity	0.682103	4.20254	2.67208	0.491772	0	2.35519	1.05772	7.8565	3.51258	2.8343	2.35928	6.215	2.79919	2.80635	0	0	0.903479	3.19062	2.27291	8.76936	0.174267	10.5452	5.66361	0.708534	3.46616	4.23296	0.833702	5.07905	2.4404	4.0659	4.02937	7.74444	3.3251	2.38326	1.72351	0	2.53412	3.09401	0.559762	1.27287	2.46167	0	14.0263	0	0.889716	2.34926	1.0219	1.32281	12.3736
exo-alpha-sialidase activity	199.257	11.9396	234.438	65.0935	196.302	251.827	150.606	212.787	166.636	89.9327	111.395	15.097	23.5157	29.3218	0	18.9739	178.258	67.7346	64.5255	38.4542	57.7088	15.1535	5.86303	10.7923	4.86496	7.22238	114.878	24.3468	59.6914	135.044	92.8172	162.653	24.8186	199.714	19.0815	172.976	41.2887	99.2655	219.476	49.5411	198.242	58.1654	183.831	16.2632	231.285	100.078	64.6307	71.6868	70.7752
acyl-carrier-protein S-malonyltransferase activity	555.695	397.201	385.421	374.361	518.073	510.073	360.529	378.399	363.465	325.508	357.691	425.027	319.311	559.237	457.366	438.42	362.349	229.001	209.765	388.598	429.551	247.086	310.37	500.193	287.339	372.646	362.21	257.726	332.105	229.26	442.168	347.072	518.756	366.295	339.531	441.844	300.366	202.418	291.631	466.015	477.015	401.519	521.934	346.635	527.951	239.82	204.353	272.772	192.16
3-oxoacyl-acyl-carrier-protein synthase activity	300.612	175.531	404.123	155.163	376.441	306.791	308.516	361.469	363.092	272.898	243.825	195.172	286.043	159.997	174.08	186.117	322.716	79.7327	233.603	138.686	199.483	236.256	170.782	178.322	169.822	133.856	269.343	131.697	225.946	267.133	288.138	196.249	202.111	257.072	133.468	357.963	157.572	226.146	328.48	238.91	374.044	217.222	326.678	224.105	309.621	152.32	343.242	328.218	261.602
3-oxoacyl-acyl-carrier-protein reductase (NADPH) activity	764.403	985.264	834.181	1232.34	955.095	898.834	965.107	927.361	793.222	620.862	734.573	830.372	766.583	973.166	1384.45	1006.73	679.479	573.436	874.999	866.322	1080.39	484.629	823.161	1170.01	589.665	703.383	1027.18	1088.54	520.486	579.652	858.016	678.755	1001.25	794.277	946.368	945.772	917.876	581.708	585.175	1221.49	787.734	1078.97	795.973	1037.32	964.64	733.477	603.132	556.167	337.501
enoyl-acyl-carrier-protein reductase (NADH) activity	488.844	418.925	424.346	457.871	458.675	393.042	267.17	500.03	364.11	234.3	423.545	327.81	309.053	551.077	531.748	373.599	397.251	385.89	246.152	239.058	369.285	117.139	272.789	520.143	153.518	225.264	510.528	277.936	262.734	201.699	440.069	356.545	265.425	401.408	296.548	447.511	326.951	243.607	319.461	388.685	471.03	432.833	382.019	464.959	378.731	113.926	151.15	114.531	83.7729
ferroxidase activity	68.5846	0	101.548	0	64.8218	113.954	12.3657	15.1992	92.3156	66.4789	56.0155	29.3976	9.68718	33.9566	51.5181	73.9617	73.8232	29.9258	133.912	64.8243	11.9886	0	17.177	69.3762	30.7939	15.7087	65.4838	81.2336	36.7324	15.1205	172.946	48.2507	80.1042	117.256	47.2074	97.5337	57.255	7.00146	109.557	72.1086	108.042	41.6047	67.0601	45.3638	60.1479	9.84602	51.1981	8.91221	7.49853
ferredoxin-NADP+ reductase activity	27.4864	8.27658	36.4133	27.2372	28.0094	39.8586	24.7105	27.2366	52.4061	45.4251	16.4677	17.8543	20.5265	7.74862	2.00642	19.9139	83.3217	18.9449	49.764	44.5509	16.0685	7.8935	0	13.3419	12.7195	14.553	40.5713	84.8309	22.7082	21.5518	33.6427	25.723	65.0735	27.3739	61.6508	29.4984	59.0293	19.5594	46.0841	56.0714	34.0828	23.6157	42.5269	46.9097	35.3768	14.5681	0	8.65821	13.219
ferrochelatase activity	30.9288	32.5134	21.5697	23.4995	13.1687	19.3971	9.75426	8.58045	22.2963	16.6438	0	6.16178	69.4561	61.1058	18.1228	46.903	23.6269	0	29.9708	9.58128	10.1873	4.67787	11.2408	10.4182	21.7136	52.6752	30.9433	49.3804	47.7588	10.9207	14.0243	0	17.1048	38.9106	22.8046	23.9976	42.7514	3.88697	6.44594	24.9072	8.85593	31.4809	14.2093	10.4156	11.2006	0	0	0	0
tetrahydrofolylpolyglutamate synthase activity	442.581	216.872	343.902	199.374	344.878	366.283	322.637	328.67	346.975	335.945	344.168	463.725	383.936	277.724	233.628	234.772	346.895	137.394	250.458	119.237	197.271	406.411	293.72	174.921	237.446	188.333	325.514	261.437	259.433	384.31	270.404	334.096	413.545	339.809	251.924	327.314	156.341	308.459	334.175	249.548	402.087	256.011	374.644	268.437	270.705	198.756	198.236	151.531	221.413
formate-tetrahydrofolate ligase activity	519.443	245.158	517.702	383.712	218.1	450.28	424.307	1121.71	569.369	594.192	569.977	515.975	434.42	516.573	317.012	398.547	543.062	560.496	567.342	592.513	368.156	436.015	1825.03	297.631	557.974	550.624	389.375	390.553	583.175	502.078	767.268	930.556	415.841	609.698	390.946	308.893	413.39	487.712	617.574	386.386	504.904	491.12	327.447	503.053	412.431	732.872	796.537	718.155	793.184
fructose-bisphosphate aldolase activity	1479.61	1344.53	1371.94	1966.74	1920.78	1427.19	1608.73	1447.06	1175.57	1071.49	1582.46	1318.81	1506.76	1820.34	2355.37	1826.23	1468.18	1581.52	1512.84	1660.49	1950.45	1042.22	1451.57	2361.01	1070.4	1378.97	1715.71	1644.04	1163.92	1145.92	1640.24	1395.85	1990.14	1348.99	1681.39	1713.34	1621.95	1180.57	1007.47	1645.67	1336.86	1465.7	1507.72	1889.98	1313.55	1034.26	748.245	1281.59	834.243
fumarate hydratase activity	762.211	687.303	668.628	851.906	872.351	655.233	807.722	777.382	706.63	355.915	749.823	449.033	526.111	870.624	999.007	838.513	635.702	518.51	588.47	786.22	910.542	360.162	577.316	1117.65	380.097	419.621	861.32	778.298	440.222	475.14	759.643	564.997	947.321	662.888	715.424	895.682	727.212	547.191	534.804	896.777	672.406	788.435	760.373	803.462	664.527	480.266	238.467	485.18	209.941
galactokinase activity	380.857	125.292	332.998	114.988	324.636	313.019	325.201	352.558	292.379	285.685	245.496	197.884	209.023	192.628	103.157	121.108	297.881	114.521	251.832	144.32	211.205	213.457	208.094	108.093	178.282	224.799	187.692	163.909	199.422	248.625	181.023	223.022	190.667	279.458	144.756	275.635	220.915	249.103	324.884	269.552	227.888	141.746	241.642	123.4	240.805	207.559	233.603	257.331	252.932
geranyltranstransferase activity	9.73982	15.7758	23.0073	4.54608	10.6727	9.29691	11.5958	5.13217	9.06443	15.5939	13.6886	27.3729	24.1405	22.1921	0	17.7774	9.5668	8.04315	42.8462	99.4574	12.2544	0	8.97071	12.2504	5.6884	4.13393	9.07883	51.8202	7.27175	0	5.74152	8.77057	20.175	3.33033	47.2099	1.85944	36.9051	6.8409	11.7206	43.1181	21.2023	8.31192	13.3788	20.7458	20.0508	0	6.0401	16.5971	10.599
glucokinase activity	38.9614	126.72	39.1015	64.2312	24.5084	96.4478	39.7758	34.6524	32.2746	149.855	65.529	264.292	162.33	137.751	54.3619	105.02	44.2255	90.8623	44.0655	2.14496	49.0694	211.647	128.427	48.0542	111.335	139.198	77.7081	59.392	162.759	120.591	36.4884	64.0723	85.1817	67.2636	75.534	43.9679	91.8044	70.7215	29.3563	72.3483	47.6281	22.495	52.5954	99.6232	64.3815	37.4322	99.1159	76.4954	190.824
glucosamine-6-phosphate deaminase activity	431.285	401.525	626.069	387.202	400.022	384.912	404.128	573.683	437.426	278.673	356.836	393.424	412.494	332.697	486.117	352.753	517.594	217.671	513.694	422.957	404.536	260.51	350.347	447.874	313.44	243.453	476.48	431.551	250.353	279.085	445.169	236.78	406.427	437.305	525.381	500.487	464.438	331.358	547.618	594.533	509.648	479.371	521.315	410.319	506.726	856.186	757.196	791.699	512.579
glucose-6-phosphate dehydrogenase activity	50.0176	8.38473	134.551	37.3185	70.8341	40.9363	90.9685	149.715	89.9041	41.5018	38.3013	19.0932	62.3369	24.7587	8.68235	37.8264	49.7363	0	69.2495	29.7044	32.514	0	19.6132	206.785	27.025	4.48821	104.286	81.1515	8.98259	33.8369	133.605	47.444	36.1913	67.9661	105.799	81.0549	59.9839	27.0449	120.4	127.437	74.9678	84.3741	61.7196	57.6295	90.7987	152.066	122.117	173.505	95.4028
glucose-6-phosphate isomerase activity	673.407	715.736	670.177	793.664	591.272	593.698	589.772	709.465	676.362	651.489	772.092	772.753	577.225	636.236	707.415	659.527	697.649	1045.33	735.997	835.525	783.475	764.156	617.173	786.836	700.412	755.401	676.106	746.326	747.488	776.12	615.197	701.749	707.048	605.617	722.476	645.888	696.239	870.756	787.337	653.594	584.392	701.166	662.9	846.83	621.892	893.312	813.951	775.83	731.845
glucosylceramidase activity	86.6954	124.094	380.476	96.7791	59.877	66.4406	87.6333	446.544	189.251	23.2489	143.282	72.0293	199.984	14.3365	41.7486	57.8724	104.405	42.2347	64.9142	77.9244	132.37	20.8104	90.3918	66.6741	85.8922	39.9007	242.625	51.0232	98.608	51.4795	214.213	88.9291	64.6098	120.276	179.608	151.032	113.643	76.2034	332.658	334.621	143.1	236.471	118.048	188.573	176.864	479.594	401.621	431.921	287.89
glutamate 5-kinase activity	339.438	178.612	304.953	143.478	340.434	392.663	328.244	290.472	297.177	290.194	204.243	217.569	191.553	170.094	133.93	68.7634	281.44	156.854	199.853	99.1862	181.736	234.69	208.353	44.243	194.203	160.285	149.9	112.447	149.025	168.32	212.475	239.096	130.598	260.583	65.6697	204.738	89.8041	335.591	278.879	183.095	285.876	91.1286	248.556	63.7415	274.967	183.909	172.262	303.082	244.53
glutamate-5-semialdehyde dehydrogenase activity	258.319	122.421	269.387	92.7888	296.797	369.193	313.788	294.519	226.535	273.191	257.822	223.011	167.121	169.29	73.9034	112.022	273.908	154.972	105.706	178.287	146.844	298.631	126.897	61.798	218.091	132.071	186.154	69.7444	217.303	185.497	251.088	250.266	180.488	265.191	90.3919	194.625	143.373	225.701	282.393	143.98	193.97	77.3612	237.792	89.7553	203.677	254.949	206.812	232.695	290.526
glutamate synthase (NADPH) activity	47.6307	21.4097	54.4575	14.9193	28.2964	34.008	31.8393	35.7205	71.3412	64.8679	44.0096	57.6383	38.1602	44.33	25.5841	28.6253	47.112	24.7124	53.3524	11.9549	29.5449	62.1489	60.29	20.2702	56.973	33.6013	30.9001	22.1824	58.9194	55.0563	58.1649	63.1494	53.5105	73.7516	59.9167	87.2388	34.7588	70.5069	79.7684	67.1287	41.5376	39.228	41.1581	28.2377	39.4552	88.081	40.1007	88.0858	86.7237
glutamate-ammonia ligase activity	1278.22	1138.57	1116.93	1194.2	1306.6	1269.15	1417.38	1105.12	1274.12	1302.78	1288.58	1276.08	1032.89	1238.28	1318.35	1194.3	1309.47	1400.16	1142.05	935.936	1240.41	1278.21	1311.21	1135.59	1251.04	1168.66	1177	1125.97	1249.89	1420.79	1461.08	1358.07	1506.74	1341.07	1231.4	1335.05	1085.7	1316.8	1375.76	1199.78	1384.84	1180.01	1307.75	1243.09	1309.23	1355.26	1337.54	1576.63	1425.37
glutamate-cysteine ligase activity	95.2424	0	61.517	11.9608	78.0058	139.622	74.1623	29.374	83.7016	83.4123	25.8123	3.70071	6.67306	39.7399	13.8616	13.0021	88.5409	0	152.055	21.7829	38.9121	0	8.82446	69.8955	46.4589	16.357	76.2777	71.6117	18.806	84.9549	123.22	63.85	84.2196	144.335	71.3325	129.71	36.945	173.949	166.893	77.8584	57.4823	109.146	43.0694	42.2869	58.0762	35.7631	22.9936	13.3175	15.9869
glutamate N-acetyltransferase activity	245.379	91.9381	166.13	71.3361	247.632	289.696	172.05	172.382	94.9452	264.687	187.51	133.798	150.018	98.8724	62.0482	55.9259	200.913	58.7341	124.548	22.4658	112.111	201.415	177.877	40.7942	131.695	154.794	92.5565	77.8971	175.802	169.248	94.7969	224.296	130.264	205.489	67.0581	158.319	91.9704	198.457	154.541	23.801	219.224	36.3675	213.899	41.261	130.347	52.8645	105.834	76.4284	132.412
glutaminase activity	325.354	137.557	341.971	177.397	228.402	211.927	236.042	436.512	257.041	55.4885	224.301	50.8749	190.948	207.964	73.3546	63.6572	308.341	110.272	191.787	152.132	192.043	41.1889	143.57	155.744	60.6234	97.7369	296.391	129.972	62.5425	55.9198	197.064	145.471	116.224	225.948	201.066	249.37	175.56	99.4269	362.007	303.724	255.654	274.215	149.584	131.046	198.429	377.556	323.771	456.128	162.129
glutamine-fructose-6-phosphate transaminase (isomerizing) activity	435.199	668.462	584.521	542.224	343.893	639.136	423.037	620.632	444.684	606.474	638.094	567.36	616.737	386.8	393.269	611.473	420.583	353.395	358.148	551.991	714.317	518.534	671.315	527.385	578.486	532.949	621.697	676.455	631.593	707.146	667.038	462.67	573.841	560.509	640.996	543.55	622.478	585.682	700.12	719.42	550.991	761.766	598.844	672.703	493.439	1131.34	1047.19	883.057	804.066
glutathione-disulfide reductase activity	4.58189	0	6.54236	0	0	11.1991	0	0	34.4028	14.4535	9.65325	0	0	0	9.86826	9.89622	49.7193	9.77261	40.357	44.6326	3.6889	0	0	18.4233	8.80556	0	5.60562	47.2576	0	0	0	0	3.59066	14.103	26.8873	10.9911	21.5698	4.11634	40.6006	32.5544	19.1656	20.2154	6.16684	10.0607	22.7367	11.2603	14.5589	23.0903	8.62946
glutathione transferase activity	0.801662	0	3.01835	0	0	0	0	0	0	0	0	0	0	0	0	0	0	0	0	0	0	0	0	18.3485	0	0	0	0	5.32066	0	0	0	0	0	10.4255	0	2.82609	0	2.21244	0	5.92806	0	4.67433	12.3761	0	0	3.62812	26.0508	0
glyceraldehyde-3-phosphate dehydrogenase (NAD+) (phosphorylating) activity	264.993	549.244	137.23	322.165	323.117	216.07	216.033	250.244	223.628	160.025	312.68	185.707	207.021	309.616	413.196	400.04	267.31	198.99	267.687	294.847	355.374	171.43	289.643	361.908	121.35	309.05	243.874	184.934	68.1988	178.945	385.594	208.634	235.238	248.486	282.445	381.548	289.73	189.502	268.996	365.859	216.038	383.826	439.744	420.094	341.005	158.045	133.248	110.435	55.2961
glycerol-3-phosphate dehydrogenase NAD+ activity	394.558	312.36	393.838	267.746	350.565	402.466	359.189	345.428	365.941	418.28	382.467	280.47	291.067	340.022	305.129	257.729	426.497	361.882	282.506	197.557	267.879	332.178	243.974	340.132	347.224	273.109	300.165	245.972	287.362	324.168	359.443	386.333	238.586	332.574	357.034	281.26	253.478	374.981	434.296	362.383	329.256	316.459	416.819	230.331	325.985	277.122	328.212	276.839	273.823
glycerol kinase activity	95.7801	132.689	67.7873	73.6928	75.8784	140.781	133.902	47.7431	117.812	255.754	178.888	214.415	170.052	92.5865	66.2392	130.135	98.7537	135.674	181.26	86.9438	120.485	356.011	200.812	97.3919	207.673	249.131	76.9995	110.445	172.626	160.383	153.729	163.889	149.911	145.957	119.833	75.1899	142.561	298.606	137.777	55.6429	75.564	71.0584	51.7398	91.6303	74.5057	63.9329	93.0005	136.676	253.52
glycerone kinase activity	47.349	86.1629	80.1384	113.131	75.7802	166.686	107.805	45.4865	139.499	281.825	152.346	351.862	292.781	50.085	110.917	149.447	156.547	187.081	154.459	131.112	124.22	418.591	256.75	79.0521	224.11	197.998	87.056	147.328	283.161	174.925	86.6049	126.802	254.702	91.0522	166.973	57.9068	150.689	208.12	152.522	116.691	90.2344	124.517	109.121	129.581	56.7435	255.302	271.138	289.578	345.151
glycine hydroxymethyltransferase activity	932.979	935.459	826.505	945.033	990.717	887.845	812.583	752.831	768.142	742.481	881.903	1010.92	978.402	884.829	1171.56	1090.29	912.775	895.623	859.744	907.983	1000.32	671.604	846.271	1049.64	774.656	826.789	997.369	890.591	726.904	705.941	907.592	979.653	843.691	869.571	982.937	916.988	893.257	742.464	685.493	940.533	1005.2	859.465	902.6	882.942	939.995	808.005	621.609	785.9	615.148
glycogen (starch) synthase activity	312.434	442.801	364.671	514.462	353.537	453.653	386.599	334.732	388.419	574.791	562.418	518.411	461.631	511.307	590.014	546.589	331.062	527.516	532.857	473.895	536.604	687.704	642.174	590.769	675.698	574.11	357.079	445.282	608.619	511.785	577.852	515.1	568.36	326.364	497.594	358.129	411.256	609.904	349.015	438.663	393.937	504.683	382.978	540.377	379.54	375.606	529.205	312.316	490.967
glycine dehydrogenase (decarboxylating) activity	782.042	567.78	734.231	764.37	824.198	565.423	730.839	775.843	587.902	310.38	670.194	517.92	464.83	757.82	780.412	706.725	549.1	456.12	435.811	635.226	794.447	327.94	438.795	694.308	387.031	334.826	817.694	551.918	325.457	513.827	814.698	536.638	832.043	561.47	459.182	622.841	451.599	372.32	445.669	720.753	605.956	611.652	680.545	712.289	660.884	358.189	203.697	222.187	246.206
guanylate kinase activity	326.329	145.731	372.013	166.731	360.16	291.6	381.938	349.67	296.811	148.287	201.681	240.899	203.512	218.662	239.585	242.116	308.735	100.04	212.151	226.772	228.432	85.9534	150.596	119.748	132.1	60.8501	217.37	159.776	138.108	182.632	164.71	127.56	199.084	317.485	224.87	258.625	201.555	182.82	268.699	284.496	296.901	244.018	428.606	191.934	305.957	191.666	171.862	186.965	81.5819
histidine ammonia-lyase activity	149.457	177.341	155.228	186.198	137.73	121.389	193.017	169.996	150.649	79.873	160.071	150.098	172.561	192.456	301.408	210.408	128.402	151.245	112.112	179.125	231.122	72.9245	162.535	260.798	96.0776	124.977	201.368	190.067	143.422	92.6695	207.028	152.369	233.092	114.751	119.955	140.279	171.178	108.342	109.643	195.121	152.09	145.009	136.07	192.446	129.567	87.4592	91.9452	107.821	84.6559
histidinol dehydrogenase activity	236.972	152.653	196.612	131.779	221.516	222.233	245.318	196.978	247.08	331.027	248.488	292.334	200.848	180.511	92.3903	205.614	273.269	323.158	192.852	173.474	158.146	307.549	242.724	125.837	279.537	240.61	243.641	194.429	218.403	227.576	172.852	319.081	190.107	301.828	145.43	246.217	194.147	330.204	318.449	149.877	208.622	126.393	187.978	158.283	216.957	313.077	154.599	222.553	260.498
histidinol-phosphate transaminase activity	251.832	69.4596	243.965	42.39	190.26	211.914	159.543	250.593	247.891	141.612	174.513	75.798	93.4516	112.207	7.97757	49.3284	247.575	97.5678	72.8732	36.1099	36.8129	69.1482	43.7202	49.7118	29.058	22.7596	143.658	44.822	78.2325	95.1023	178.935	145.3	77.345	205.823	49.9328	224.787	109.916	98.9133	237.671	77.9278	215.831	81.4215	145.016	56.5519	154.081	65.7265	138.593	110.461	91.9296
histidinol-phosphatase activity	276.616	62.2836	346.679	30.7492	249.79	229.047	190.523	343.933	222.004	103.714	154.007	53.2456	171.834	126.435	43.1842	31.2122	190.678	77.5844	165.118	60.5001	128.672	92.6751	63.6115	25.9341	77.3817	27.6429	224.137	33.2954	114.085	79.0801	128.438	164.702	118.95	196.167	79.0793	208.314	73.6362	118.319	199.625	184.995	273.738	134.731	282.66	81.5248	170.05	260.997	236.329	256.874	176.861
histone acetyltransferase activity	32.2652	130.845	35.2234	9.8781	18.454	47.2298	37.5681	25.7254	34.8217	12.0946	29.7952	91.5036	31.757	54.0399	0	14.1222	24.6437	24.5888	2.38151	112.312	17.7357	28.1744	0	30.841	74.1005	25.1803	6.52236	48.6687	25.7077	61.8128	88.7803	90.2765	24.7341	47.9945	15.8336	0	59.1689	27.8223	7.48603	4.215	21.9121	89.9999	7.19085	81.2474	6.31171	37.4714	57.0469	40.1506	23.8206
homoserine dehydrogenase activity	295.66	168.626	228.324	125.687	197.344	377.865	170.071	230.261	205.687	337.908	199.849	193.592	155.971	159.189	138.807	195.745	315.464	213.955	200.335	119.417	176.906	248.331	209.697	155.339	207.101	151.764	175.827	144.1	144.286	290.083	129.374	284.159	166.909	241.194	126.401	276.785	184.715	286.969	210.075	143.403	260.755	148.301	194.952	124.585	199.965	257.408	293.052	325.049	313.065
homoserine kinase activity	36.1033	27.4558	15.6535	2.49479	8.29659	1.54632	0	14.2362	27.6889	14.4097	12.45	22.3604	31.6058	31.9019	44.941	34.0547	7.11073	38.3261	11.6703	15.2778	12.1196	12.5922	32.7519	0	43.7832	19.2627	48.213	35.9461	36.8534	19.926	17.1461	27.4404	20.3177	8.19116	21.734	43.7571	30.2464	42.873	33.9186	15.8619	22.6498	9.8443	12.5565	40.581	14.8316	5.41913	35.2144	27.9263	9.79288
homoserine O-acetyltransferase activity	218.087	0	100.417	6.6333	157.497	151.086	106.386	106.592	77.8449	41.9077	76.563	0	0	51.7157	11.1621	0	120.691	22.5698	16.8115	0	19.4777	0	0	0	0	0	48.5474	0	0	109.835	41.6664	94.6155	18.7847	126.82	0	123.054	0	55.489	84.5813	0	123.36	0	124.483	0	109.839	0	0	0	5.19648
hydroxyacylglutathione hydrolase activity	40.447	119.19	50.7497	82.2303	83.5679	141.068	51.3702	47.8667	82.1487	198.451	163.902	334.593	137.579	95.6462	137.832	118.304	90.0765	220.78	97.6847	99.9834	124.064	315.927	145.01	96.1772	275.489	336.865	117.046	100.074	238.124	234.123	88.9524	130.273	146.837	87.8514	85.5621	55.0906	94.5162	168.203	45.2413	55.8253	78.0206	116.672	79.8574	130.52	66.7487	191.943	203.963	192.544	368.151
hydroxyethylthiazole kinase activity	229.385	80.0875	109.248	45.8279	204.869	224.744	123.319	139.418	127.84	102.244	121.26	81.0388	103.274	126.688	46.3973	57.3574	224.269	75.9399	51.251	29.198	103.492	110.399	85.0373	26.3771	76.9829	63.0799	88.4278	37.6679	47.235	129.424	70.9876	101.408	73.8729	189.72	33.3161	217.951	70.0228	105.282	126.303	12.499	181.768	57.8729	90.6278	52.6529	169.405	74.8284	99.9364	26.9937	66.8542
hydroxymethylbilane synthase activity	208.132	29.1939	133.591	25.1084	193.316	203.872	95.5026	116.673	149.949	145.155	85.5674	46.069	89.574	271.704	28.7218	25.3795	125.855	41.7348	14.1652	6.69464	49.5146	25.9379	0	22.1919	10.5737	11.5636	94.8383	47.2888	18.7557	106.421	38.833	132.868	64.8448	226.508	21.9216	162.415	29.3423	101.474	134.834	5.46211	132.077	30.1048	128.628	0	195.112	18.7761	22.8443	3.7378	27.0065
hydroxymethylglutaryl-CoA reductase (NADPH) activity	10.1258	14.011	11.465	6.18644	6.98929	0	7.70867	13.5719	21.7419	7.87317	6.71467	7.71237	0	0	0	0	27.6976	0	34.0508	31.552	4.04549	0	0	12.1463	0	0	9.08437	48.5741	0	10.0509	13.0439	13.8496	7.84023	34.5581	58.6617	0	49.9535	4.52592	36.71	29.5257	12.1847	13.8185	0	24.6558	15.8874	0	8.00853	11.2185	0
hypoxanthine phosphoribosyltransferase activity	205.15	439.61	273.413	342.452	179.236	360.082	331.796	360.747	366.563	481.593	320.039	527.003	336.685	290.961	423.9	328.067	334.796	390.734	299.256	333.502	264.257	456.807	671.78	314.626	470.923	446.179	302.471	354.679	401.791	406.946	148.23	388.563	435.483	289.902	377.306	209.508	361.85	384.767	396.497	470.258	314.47	333.736	396.195	393.609	369.186	269.479	389.467	434.378	413.547
imidazoleglycerol-phosphate dehydratase activity	328.144	76.4473	197.082	51.3317	184.161	297.395	203.411	214.803	224.089	249.006	176.428	93.5269	126.225	17.2214	76.9488	94.6099	239.955	63.8047	150.026	85.3738	70.9173	90.4457	124.286	157.786	115.561	159.226	139.49	146.3	93.9471	216.512	186.739	266.961	262.305	235.012	108.654	189.069	125.967	218.101	281.463	128.66	267.246	101.321	297.345	72.2256	208.226	75.5007	96.817	134.655	129.998
indole-3-glycerol-phosphate synthase activity	380.932	47.4176	321.483	57.8472	371.829	356.746	189.787	284.879	168.425	136.327	215.303	9.8954	5.73208	212.921	42.4118	26.4164	290.981	63.1562	129.271	22.9379	38.9729	37.4685	51.7403	55.6691	23.0178	19.0402	193.328	25.7516	66.4332	153.181	97.1605	192.172	88.5004	291.183	21.5046	155.8	17.2297	121.178	262.6	41.232	228.578	88.2331	195.109	23.1129	255.571	77.9331	94.9109	67.1849	97.1714
inorganic diphosphatase activity	837.232	609.553	651.336	818.265	895.729	723.444	511.376	646.16	601.317	441.779	449.175	215.659	514.82	507.427	667.99	546.824	903.918	360.685	672.688	560.182	629.348	228.679	325.377	723.538	313.815	534.53	782.704	909.257	255.898	360.947	594.831	575.311	434.44	660.866	744.136	804.621	804.042	431.645	664.048	718.241	786.047	773.721	783.135	617.124	805.758	1001.08	657.032	884.966	433.983
isocitrate dehydrogenase (NADP+) activity	357.496	276.221	391.698	167.863	308.169	448.669	344.359	255.199	524.753	582.244	434.542	339.472	274.778	305.91	204.418	306.628	392.329	543.683	276.892	208.927	234.011	506.974	445.796	132.651	452.847	426.275	347.442	218.998	417.487	506.015	328.253	430.634	329.713	438.972	294.19	320.116	238.265	556.069	484.24	188.69	318.115	225.326	322.763	280.101	314.341	518.346	509.93	451.714	604.682
isopentenyl-diphosphate delta-isomerase activity	2.49083	0	0	0	0	0	0	0	0	0	3.72396	0	0	0	0	0	0	0	0	0	0	0	0	0	0	0	0	13.8604	0	0	0	0	0	0	0	0	3.11486	0	0	0	0	4.47095	0	0	0	0	0	5.70779	0
ketol-acid reductoisomerase activity	912.446	951.827	813.904	1062.37	1042.75	920.914	1060.22	884.163	1179.68	1071.61	1051.06	927.667	785.678	1094.21	851.911	918.252	1218.31	1094.08	1074.09	961.436	863.115	1245.43	744.449	723.616	1121.96	1041.53	1008.78	950.96	1109.27	1332.22	1001.28	1165.25	1115.75	928.557	912.565	1081.53	864.293	1222.89	1160.34	861.971	938.123	837.379	940.436	1008.34	777.56	1188.91	1053.3	1062.07	1273.1
L-lactate dehydrogenase activity	149.64	122.786	136.734	72.8507	112.503	187.558	192.753	74.1298	240.838	361.648	334.651	202.449	191.393	129.949	64.8244	118.268	175.712	164.389	289.099	355.071	189.437	365.973	163.333	92.548	278.211	306.958	142.772	254.395	186.065	198.785	284.011	142.561	259.163	287.944	420.07	133.716	240.372	269.013	274.276	225.118	174.404	256.073	188.266	161.476	230.744	207.212	301.28	208.427	276.444
long-chain fatty acid-CoA ligase activity	33.9877	50.232	89.4634	47.42	60.3681	13.3591	71.9392	95.0456	56.4804	14.484	57.694	52.6489	79.8205	33.8929	53.8834	46.1883	19.8354	21.9811	44.981	45.2713	43.9015	9.30534	62.7473	26.2774	29.9599	10.8754	126.921	45.6138	26.8188	10.6666	103.221	28.9735	44.253	40.8063	55.2311	91.9745	32.3411	60.3868	75.7829	96.603	58.4484	51.7394	60.842	35.648	79.7847	88.9329	110.167	70.8963	75.9606
malate dehydrogenase (decarboxylating) (NAD+) activity	390.358	313.52	381.534	422.464	532.474	380.243	447.626	527.668	438.416	698.791	490.151	539.121	555.505	411.022	363.239	537.176	620.003	580.9	524.197	394.069	341.347	584.921	549.824	266.495	548.152	558.074	387.643	305.354	563.726	551.702	408.456	551.51	451.717	454.941	307.187	413.247	379.02	504	470.789	318.603	423.373	247.13	450.33	325.242	356.573	619.576	640.536	731.677	744.86
malate dehydrogenase (decarboxylating) (NADP+) activity	36.7382	29.26	81.9113	38.7152	16.9057	14.6778	61.158	87.6734	50.0054	13.1273	34.1183	13.164	50.5578	18.9334	37.5823	27.1223	20.2356	1.9688	33.8022	33.8424	47.597	13.82	30.4463	15.3428	13.7189	17.5179	59.8217	34.6296	24.6513	33.9244	58.3332	10.3431	43.1283	10.6495	35.6171	88.6103	38.0114	17.9333	70.1664	83.9358	43.5356	71.1926	49.1891	43.3019	35.2088	122.111	80.2346	135.387	54.8815
mannose-6-phosphate isomerase activity	250.837	77.539	195.73	62.428	167.536	222.117	136.324	174.123	160.313	181.68	136.193	96.876	61.5134	83.6447	52.4426	66.342	141.36	42.3216	123.794	97.9104	67.9833	106.693	137.266	64.6013	106.237	109.566	66.498	81.7552	67.7448	145.245	118.558	138.273	81.6081	163.014	81.3042	182.275	48.5396	194.76	205.331	119.006	224.794	35.8387	221.174	97.1756	184.014	102.395	94.7297	90.6653	131.021
methenyltetrahydrofolate cyclohydrolase activity	377.442	363.923	367.443	402.631	323.965	548.73	445.161	392.034	321.939	458.282	375.282	524.601	376.919	384.803	427.626	420.776	419.553	433.301	276.215	275.746	426.526	409.372	450.885	423.612	396.244	262.417	338.452	315.321	246.827	375.118	458.11	293.394	452.385	313.768	407.808	368.386	260.954	372.726	360.13	332.196	450.31	300.263	457.309	400.958	440.856	227.375	291.318	284.468	379.459
methionine adenosyltransferase activity	1125.92	1208.39	2091.92	1434.92	1211.02	1230.84	1762.41	1623.8	1350.33	1112.41	2162.15	1802.87	2140.8	1547.85	1623.53	1206.84	1649.18	1481.52	1359.57	1310.76	1574.24	1191.12	1304.35	1345.5	2199.14	1352.33	1621.59	1633.95	1358.38	1778.89	1478.43	1315.65	1600.67	1513.7	1388.32	1424.6	1567.74	1637.36	1650.57	1771.43	2103.91	1163.19	1449.91	1348.92	1262.33	1856.9	3808.85	2738.81	2659.72
methionyl-tRNA formyltransferase activity	319.975	120.755	297.328	197.449	278.759	190.096	146.599	340.292	229.385	206.946	192.367	149.264	200.263	180.244	136.723	152.742	339.938	218.101	93.2903	117.39	144.643	158.817	111.447	85.6285	101.734	159.413	233.319	192.228	194.879	203.725	135.829	255.834	213.272	224.273	172.191	236.989	138.774	211.606	228.103	158.876	258.588	98.5732	272.142	113.088	257.893	281.735	284.076	214.187	187.041
methylenetetrahydrofolate dehydrogenase (NADP+) activity	661.101	602.483	689.054	616.353	494.37	775.628	741.367	1388.88	549.626	527.352	748.744	782.826	502.238	538.855	721.707	600.633	521.673	594.203	413.575	742.239	623.247	487.407	1826.98	864.442	553.501	424.073	632.801	543.886	369.324	553.193	1388.73	853.5	786.024	670.376	578.547	591.438	361.885	447.571	580.239	657.061	790.253	752.949	757.269	810.727	731.927	458.679	489.554	429.897	515.012
methylenetetrahydrofolate reductase (NAD(P)H) activity	391.719	95.8263	301.29	75.6363	363.957	415.881	364.687	251.4	259.341	370.51	232.024	138.013	157.868	205.351	60.1367	32.7084	321.651	168.914	229.866	109.143	169.67	250.072	223.397	83.3899	195.587	125.908	173.24	51.417	152.544	236.441	141.772	270.104	110.928	253.559	71.5389	267.24	63.4078	278.173	317.935	136.884	270.53	84.7888	249.405	90.8677	249.997	131.318	235.02	183.564	225.123
methylmalonyl-CoA mutase activity	1913.55	1815.71	1925.14	2418.35	2032.52	1523.99	1813.13	1973.95	1603.89	668.825	1887.31	1332.15	1593.17	2423.64	2653.92	2119.44	1477.87	1276.73	1369.32	2001.22	2430.28	677.114	1300.54	2829.91	922.757	1235.52	2136.51	2017.03	1008.4	1091.53	2109.56	1406.37	1880.08	1510.59	1755.76	1987.27	1782.13	1205.88	1200.88	2077.63	1668.93	2266.68	1931.62	2100.18	1732.94	1308.74	815.314	1037.61	465.336
nicotinate-nucleotide diphosphorylase (carboxylating) activity	481.925	423.083	433.225	269.636	498.59	505.94	408.352	413.351	610.76	650.035	513.881	785.834	473.862	429.725	337.881	447.457	439.085	395.016	461.027	275.835	367.924	662.499	668.001	388.686	559.012	527.954	348.757	315.644	611.42	678.573	425.266	431.939	415.776	495.142	411.182	474.265	339.588	531.547	486.239	441.848	443.904	466.294	437.198	358.27	403.224	496.315	548.31	591.308	635.598
nicotinate-nucleotide adenylyltransferase activity	276.465	7.44065	259.137	50.3213	255.376	231.674	351.648	280.279	263.315	116.338	147.596	51.4814	72.9963	8.53689	8.22983	25.0691	219.314	58.1705	269.785	89.8614	94.0509	19.6122	13.1287	0	46.4827	28.185	222.111	71.1659	32.862	131.403	198.594	146.46	143.326	354.886	133.975	213.741	118.409	102.18	264.643	157.372	277.732	140.225	207.04	159.638	206.625	186.188	179.545	222.664	127.395
nicotinate phosphoribosyltransferase activity	72.3425	217.135	199.507	116.914	93.5901	159.084	141.794	148.49	250.522	364.462	253.436	349.136	244.077	138.221	129.556	239.679	241.353	190.464	245.103	132.702	172.136	325.38	315.525	159.004	252.362	294.372	118.108	177.385	338.258	321.664	165.115	174.869	156.661	220.965	262.33	147.232	201.346	280.995	226.707	167.64	101.405	164.829	96.4693	168.181	120.258	245.288	278.745	282.939	370.557
RNA-DNA hybrid ribonuclease activity	786.233	632.939	746.451	496.25	708.697	702.801	493.63	911.938	635.562	392.835	549.155	388.677	1085.34	1034.55	416.646	487.123	843.79	326.065	1258.56	1630.08	465.418	303.471	548.499	521.817	377.268	280.187	696.341	863.966	811.163	492.432	867.554	692.865	632.613	871.688	1225.91	694.702	1553.98	769.646	1153.95	810.551	1304.72	1384.12	1415.39	1756.27	1155.5	2144.85	1807.27	1847.69	980.93
ribonuclease III activity	606.636	220.528	445.446	158.431	458.222	601.907	393.012	489.856	468.63	366.938	243.004	203.256	194.355	327.708	230.076	116.209	617.367	256.037	357.11	289.704	163.701	299.912	192.791	28.6626	345.777	216.676	440.312	154.415	332.479	412.787	230.069	385.185	211.985	542.901	301.149	411.325	220.861	342.973	511.307	256.626	376.275	150.095	338.119	179.715	363.817	288.099	412.788	196.553	374.348
ribonuclease P activity	380.996	74.4866	297.605	141.723	337.322	402.284	287.512	302.317	244.064	197.359	209.08	208.803	126.938	68.7637	20.3178	98.4883	327.512	162.475	124.622	107.841	96.2146	146.341	114.258	109.518	141.115	69.9735	359.818	110.405	111.42	118.248	134.958	321.928	142.791	183.549	107.552	199.463	135.888	141.02	461.627	145.432	250.76	106.553	186.992	124.227	411.634	137.221	58.5993	192.238	148.109
5'-3' exoribonuclease activity	146.984	266.618	146.279	220.475	123.974	219.258	194.831	91.7381	221.139	438.289	258.52	317.383	213.068	171.201	194.062	256.784	196.521	393.456	282.87	280.312	260.609	410.699	338.107	183.579	417.039	328.699	150.161	186.883	312.002	399.452	199.61	325.839	251.391	241.602	196.603	169.986	220.935	439.788	260.738	123.804	169.465	160.484	162.703	210.354	164.661	291.367	387.372	349.614	482.544
nucleoside diphosphate kinase activity	243.528	19.6831	223.915	13.3441	191.027	200.66	175.275	148.747	98.3344	119.105	96.9204	0	35.4797	183.46	18.9251	0	177.802	13.8357	50.5623	4.63463	45.8792	8.50943	26.1676	0	3.46896	0	62.7956	23.4781	18.216	87.2519	64.7478	74.7732	20.9042	225.65	26.2475	111.076	41.3225	135.773	164.889	24.6854	249.123	34.9473	124.046	20.3869	179.461	0	0	76.0718	1.36174
nucleotide diphosphatase activity	22.1713	11.0923	8.63869	6.67035	0	44.261	2.43542	19.5196	18.6259	0	6.48914	6.11695	21.9761	36.4108	17.0435	29.9658	6.70048	17.1189	30.9205	38.3545	29.0675	0	9.45265	6.5191	18.6056	33.8157	24.9624	9.23643	2.68418	0	12.4767	12.7482	0.808732	16.7028	25.267	35.3129	38.8571	3.6404	32.2467	23.024	28.1408	10.0236	16.311	8.61128	2.39425	6.85697	5.32984	1.54734	1.3019
alpha,alpha-trehalase activity	84.8772	0	63.5884	0	150.215	128.709	66.5766	80.9821	74.3381	38.717	60.9592	0	0	35.7011	0	4.55988	100.432	0	18.8206	30.4118	24.8067	9.33654	0	0	0	0	54.0921	0	0	34.8798	26.5312	77.9026	9.92205	106.363	0	80.4362	2.48997	59.2695	72.7649	0	92.4342	0	114.925	0	86.5735	17.7637	0	6.43016	0
alpha-amylase activity	277.18	358.505	255.689	181.646	266.163	129.214	207.184	319.641	199.732	75.1457	169.026	144.516	232.55	216.178	225.754	285.985	225.732	117.908	196.492	327.18	272.06	84.2688	172.014	325.483	147.985	236.259	298.966	441.718	134.825	134.406	233.035	153.465	198.751	239.172	321.652	285.347	337.267	77.0676	217.347	400.859	227.619	343.371	275.833	295.432	324.249	132.982	78.6634	142.386	72.8268
alpha-L-fucosidase activity	1452	223.882	1580.75	288.766	1198.13	951.44	1156.92	1677.08	1011.03	511.714	761.13	92.7523	397.862	406.81	142.339	184.045	1091.15	239.015	501.556	293.769	482.005	115.526	236.726	74.6396	154.239	72.9762	958.775	273.748	183.934	643.834	796.519	817.189	244.13	998.541	318.841	1124.64	297.233	598.585	1338.92	828.537	1102.1	577.035	1216.05	360.968	1205.54	1131.76	1038.43	1159.89	857.073
beta-N-acetylhexosaminidase activity	2141.94	454.724	2204.67	451.868	2187.89	1923.92	1634.97	2655.7	1648.41	743.067	1056.3	237.17	571.106	658.332	187.771	343.615	1619.42	418.522	801.016	255.736	710.351	218.961	323.099	157.84	282.919	134.587	1392.95	344.076	287.646	980.974	982.555	1340.91	462.921	1516	499.156	1595.63	451.557	1112.67	2165.31	1180.97	1575.14	960.756	1677.35	546.448	1747.53	1625.15	1465.42	1381.45	896.345
beta-fructofuranosidase activity	22.666	71.1951	0	57.7607	48.5641	82.3222	0	6.8898	3.21993	125.957	161.086	224.492	75.4918	39.4785	49.3959	61.3582	34.6316	107.578	85.157	73.151	63.8844	241.653	105.597	29.6161	148.456	75.5695	19.7941	60.3386	128.311	82.6569	124.694	65.8198	98.4147	32.1916	109.079	11.662	74.1489	156.73	0	6.42088	45.481	0	58.2596	57.6415	49.685	80.3182	143.136	68.1227	207.093
beta-galactosidase activity	1117.45	509.317	1939.28	509.143	1055.65	931.101	1077.56	2133.88	1306.76	791.842	965.812	542.073	1118.61	402.245	204.908	323.494	985.433	472.204	739.595	393.081	823.392	794.719	534.022	266.312	635.475	563.735	1141.89	614.036	728.829	690.464	1147.87	795.453	399.193	891.101	841.915	1184.33	722.745	1053.73	1796.27	1332.45	1028.39	1100.12	1101.44	701.438	1034.44	1931.45	2045.46	1790.55	1447.68
beta-mannosidase activity	25.4205	57.7948	79.6946	39.5551	26.4738	51.2217	15.4187	68.4021	28.0713	62.2156	55.6697	46.5768	45.8642	36.7277	29.1471	51.8957	18.5822	0	67.3424	43.9121	42.973	79.527	43.3246	0	55.5994	38.6776	71.7006	19.036	67.176	39.9194	57.8226	30.3424	18.2096	14.696	39.6441	29.0052	33.8049	49.9645	55.6495	50.8411	38.8	36.7121	39.7949	31.6317	33.0888	96.2277	136.512	69.6111	124.082
chitinase activity	37.8639	107.01	145.877	91.922	39.2089	92.013	134.246	210.574	103.815	140.033	52.2439	164.117	255.022	130.68	35.1559	45.9826	38.4549	11.6102	621.22	156.073	137.493	246.829	151.786	13.2289	167.997	177.237	193.568	53.967	183.394	14.8746	197.264	59.7605	128.418	73.7852	117.502	99.3174	67.2053	83.0009	180.913	240.736	66.9808	108.361	82.8058	95.3871	76.0727	314.759	370.513	256.803	324.838
ornithine carbamoyltransferase activity	369.587	286.153	317.369	206.937	320.343	354.584	307.275	289.926	431.224	550.232	270.568	376.316	304.614	410.776	308.917	357.743	367.129	506.075	361.603	168.212	220.389	412.304	384.723	174.194	398.455	442.783	274.018	198.111	443.793	454.504	154.857	383.499	346.492	424.119	177.619	287.315	236.364	384.12	520.222	164.844	263.828	174.101	262.871	253.019	239.331	384.798	394.62	323.728	447.869
orotate phosphoribosyltransferase activity	605.466	283.803	585.285	585.761	643.007	533.315	556.388	580.596	586.776	463.55	512.713	567.521	364.158	548.688	534.012	610.015	583.944	458.141	589.769	429.267	467.061	382.965	531.614	820.672	434.826	423.158	638.465	620.977	550.924	516.251	651.185	485.053	517.516	414.558	522.736	433.509	527.771	536.698	574.905	660.114	519.62	494.5	618.483	456.693	624.857	531.934	414.268	449.995	379.072
orotidine-5'-phosphate decarboxylase activity	1570.44	1869.58	2154.65	1745.76	1460.25	1827.68	2279.32	2449.31	2401.13	1237.53	2982.01	2366.27	2093.79	3875.5	4509.47	2445.14	1558.08	1629.92	1144.54	846.818	2299.02	923.986	3734.56	1694.31	1930.26	3758.92	2055.8	1884.21	980.572	2486.75	1673.47	2343.33	2700.57	1285.59	2048.28	1548.14	898.423	922.279	774.846	3944.87	1961.31	2867.15	3805.46	4356.48	2995.13	215.658	336.621	237.085	348.576
oxoglutarate dehydrogenase (succinyl-transferring) activity	221.576	38.3344	133.141	35.8825	245.157	169.218	96.3815	121.826	99.6442	47.2533	67.6159	13.5576	29.1428	55.6543	8.39108	27.6628	191.762	38.4612	80.7979	0	34.7561	3.43721	8.3392	9.44712	21.1137	31.833	71.3253	29.0788	13.3246	95.2653	45.3441	118.71	36.4938	123.711	18.5179	130.064	26.4706	47.4824	121.588	6.16616	101.085	9.72111	169.532	13.924	100.376	0	0	0	0
pantoate-beta-alanine ligase activity	357.968	295.542	440.758	282.811	350.608	338.05	269.267	384.802	305.98	160.018	258.497	225.094	223.349	245.771	292.357	187.668	429.793	190.515	238.956	183.761	372.48	133.69	161.985	145.591	184.821	92.5994	278.48	144.02	129.185	180.064	260.649	258.776	226.828	310.995	213.132	276.546	232.664	280.569	231.804	351.041	436.399	197.995	355.751	221.792	348.54	420.493	148.817	685.769	332.969
pantothenate kinase activity	399.105	200.064	308.436	149.236	324.712	389.03	413.2	288.312	404.486	294.277	268.712	259.838	243.419	153.144	110.911	188.736	411.899	341.464	314.842	136.036	198.991	388.643	372.943	139.534	296.493	410.403	274.513	148.248	274.42	290.021	160.85	235.65	226.746	232.547	214.705	311.013	205.855	452.32	479.528	163.01	310.628	205.845	182.75	204.131	234.167	365.589	239.454	291.05	417.04
pantetheine-phosphate adenylyltransferase activity	332.804	163.155	309.623	141.494	130.872	245.388	188.288	378.497	262.237	266.971	210.015	255.438	269.478	262.692	129.507	188.053	283.017	290.165	168.345	129.441	217.17	539.504	234.12	152.819	393.506	314.93	338.988	194.576	210.961	186.105	265.891	224.016	118.477	176.898	262.816	346.323	145.378	305.057	326.135	264.509	258.645	166.023	289.2	197.631	185.624	210.008	336	177.809	446.314
glutathione peroxidase activity	14.0234	18.6105	73.4855	25.5822	19.3978	15.7611	52.1932	32.6287	32.6476	0	10.4348	0	56.4773	20.6779	0	14.9486	40.389	29.3564	7.27217	49.5057	15.3795	0	32.4683	0	0	0	48.5928	96.8645	13.3829	6.9532	75.9699	19.9835	74.8464	24.3577	49.8828	26.1281	30.5729	103.097	63.2907	105.006	23.7712	59.6066	0	37.0199	63.1698	111.003	81.0754	123.214	61.8594
phosphoadenylyl-sulfate reductase (thioredoxin) activity	261.334	0	134.718	0	197.498	161.022	146.95	101.49	155.176	100.081	72.5541	0	7.71401	68.115	7.30529	31.3699	219.406	53.1211	75.6538	18.1513	24.1192	8.96298	0	0	0	0	24.0678	0	0	114.123	35.9164	147.108	7.97797	62.541	0	67.0202	0	108.427	90.2118	0	139.72	0	134.645	0	81.4444	0	0	3.93795	0
phosphatidate cytidylyltransferase activity	88.6688	97.446	79.0072	77.5293	19.0853	60.9426	147.365	89.8391	69.4885	77.9619	49.3265	110.193	156.303	111.26	42.6602	67.3261	20.8824	60.5678	36.2113	71.9094	93.4842	168.187	115.167	22.412	151.639	83.3606	66.7327	84.6293	95.4495	69.6103	60.4518	64.6861	52.9155	55.7581	69.9408	62.4892	97.3341	64.4065	125.98	102.331	38.5273	89.2177	57.282	110.822	53.6926	139.343	157.248	174.558	148.111
phosphatidylserine decarboxylase activity	268.014	177.601	303.129	156.954	229.53	299.078	231.081	263.793	214.816	139.823	202.813	237.008	133.19	138.394	116.357	157.269	222.32	149.668	151.049	238.326	167.119	106.397	132.667	248.452	90.912	44.2409	233.143	176.44	96.5041	141.778	284.073	234.661	259.931	240.422	140.306	312.615	146.776	173.873	325.21	219.685	291.214	243.77	295.497	164.551	293.494	222.659	144.259	130.378	104.494
phosphoenolpyruvate carboxykinase (ATP) activity	1570.67	1759.1	1636.07	2410.86	1656.77	1277.34	1548.75	1458.48	1521.4	1183.91	1856.93	1697.71	1754.03	2289.8	2616.81	2038.81	1382.06	1665.56	1619.73	1922.07	2347.34	1338.69	1597.89	2965.93	1396.4	1670.43	2286.08	2322.91	1455.89	1376.25	1992.2	1457.21	1832.34	1277.43	2113.93	1932.06	1902.19	1424.35	1245.46	2023.85	1529.5	1971.93	1746.2	2430.87	1610.14	1484.47	1089.8	1476.23	1066.33
phosphoglucomutase activity	55.716	9.30081	29.5444	1.78408	81.1841	70.0822	61.2265	31.6921	85.1427	56.868	19.7725	8.21103	9.52848	31.5606	18.2983	8.39324	56.0917	20.5663	69.9773	0	23.5708	15.6406	13.2096	31.5642	21.2798	16.5092	72.7214	49.9467	13.3679	60.1505	140.191	31.494	172.802	121.556	49.6239	84.1621	41.7017	35.2178	131.087	109.351	59.5945	34.127	39.9169	46.4981	87.3473	10.4791	10.0799	26.382	22.4751
phosphomannomutase activity	148.206	167.602	240.816	216.896	162.13	150.715	178.511	286.69	248.959	84.0802	222.072	221.804	166.893	221.876	243.631	201.712	99.7224	142.794	191.066	145.328	200.232	101.028	150.655	228.999	155.83	98.5864	179.126	182.596	134.23	108.68	328.58	130.522	237.969	133.22	213.523	206.331	159.542	126.285	159.207	284.903	247.072	274.332	229.653	201.052	203.567	154.022	111.576	182.558	107.356
phosphogluconate dehydrogenase (decarboxylating) activity	172.267	24.1478	207.536	59.5066	111.498	200.426	130.523	147.697	208.414	152.753	154.993	61.0056	108.312	63.6007	26.8195	36.5505	254.366	94.2285	182.501	38.1095	91.062	18.8555	39.6852	34.7886	93.0271	41.2004	93.3226	129.263	39.0208	114.173	62.2406	123.953	100.251	139.35	269.277	87.4967	141.037	46.6289	175.028	100.113	109.718	208.088	88.2658	67.7708	153.303	124.332	128.137	85.5681	99.2828
phosphoglycerate dehydrogenase activity	24.6753	55.8112	28.6899	31.0669	43.5797	18.3328	65.2338	13.9781	22.8235	21.7932	56.7905	53.1357	25.7575	77.7963	56.458	71.2612	29.0928	20.6088	21.7794	17.2773	61.4388	19.4882	15.5627	66.0007	18.9854	32.0913	44.783	37.2522	25.9665	27.2763	64.8036	25.6907	48.181	23.8965	46.2056	25.106	30.6498	11.5733	7.38885	47.064	41.9562	20.1213	40.0804	30.4447	40.952	0	0	0	5.04347
phosphoglycerate kinase activity	931.41	727.071	747.426	944.67	802.23	679.566	683.269	708.838	864.146	816.279	854.684	822.584	831.563	760.758	1004.53	866.38	969.093	946.819	1015.44	892.117	875.874	676.215	727.975	888.386	678.106	713.765	996.513	961.174	900.556	930.443	980.561	878.179	865.218	888.011	864.642	877.908	803.124	745.731	790.604	841.815	955.056	935.155	821.931	853.924	976.206	907.79	902.552	880.942	808.5
phosphopantothenate--cysteine ligase activity	408.264	178.911	394.14	310.563	409.227	256.524	302.142	491.397	390.679	171.82	373.485	256.6	301.059	325.098	432.669	419.503	242.702	176.602	375.747	235.562	357.228	117.587	290.682	467.955	197.996	141.66	285.669	332.564	275.331	254.743	378.425	279.416	413.124	274.097	259.286	421.122	294.048	237.075	363.406	302.012	426.391	323.403	382.04	288.402	421.863	211.89	184.022	206.553	139.871
phosphopantothenoylcysteine decarboxylase activity	458.909	178.911	400.772	304.527	486.604	393.268	391.582	448.263	462.193	224.317	390.149	256.6	301.059	368.703	432.669	419.503	415.494	273.627	342.569	235.562	368.679	113.119	290.682	467.955	197.996	141.66	383.575	332.564	275.331	390.129	387.569	281.569	365.141	291.306	259.286	374.914	294.048	265.99	406.266	302.012	322.374	323.403	397.843	288.402	437.774	211.89	184.022	206.553	139.871
phosphopyruvate hydratase activity	1466.59	1416.4	1077.59	1503.05	1543.42	1502.73	1330.04	1163.01	1160.92	1038.38	1410.29	1382.16	1140.13	1349.92	1396.45	1438.03	1191.9	1056.73	1073.92	1330.83	1421.58	820.504	1043.79	1589.32	1009.25	750.917	1297.35	1389.84	857.935	1178.23	1714.17	1095.01	1588.35	1231.55	1510.24	1256.58	1230.41	937.836	1045.52	1793.3	1699.34	1504.11	1948.95	1424.8	1558.47	799.255	523.154	760.573	517.723
phosphoribosyl-AMP cyclohydrolase activity	338.335	74.5783	307.776	110.722	382.774	280.637	119.696	266.489	191.252	258.05	192.509	67.8251	87.8332	209.928	30.8492	61.2818	295.521	112.87	188.142	108.614	109.965	90.9129	81.2072	50.6096	118.705	154.142	239.395	134.394	141.238	116.798	256.159	240.055	169.259	212.623	98.0281	282.343	80.6528	245.909	257.973	139.228	289.712	56.7672	319.953	105.962	226.096	150.121	174.643	220.28	190.271
phosphoribosyl-ATP diphosphatase activity	95.613	17.6715	100.001	59.8098	63.9724	37.1888	42.3998	155.119	59.602	73.5194	65.0818	85.0385	50.0854	82.2266	30.8492	24.5677	55.3232	44.107	47.7168	44.1866	42.0511	140.662	56.3857	18.1109	45.025	102.595	147.701	87.2998	116.828	93.839	161.53	41.4127	100.619	82.9434	86.4755	296.048	56.3787	9.87019	176.21	124.339	68.4853	84.259	55.5438	105.099	107.493	79.0577	183.856	157.691	144.469
phosphoribosylamine-glycine ligase activity	323.753	462.827	347.359	340.364	415.614	418.978	336.319	354.053	380.011	436.652	403.068	431.636	402.283	318.534	312.422	347.107	309.392	353.829	239.604	243.141	310.463	504.363	475.831	298.814	458.049	392.645	358.996	306.365	437.071	412.033	236.994	338.058	367.458	347.345	304.07	339.113	263.833	371.774	348.52	284.413	340.919	203.896	358.75	290.298	369.918	362.195	382.219	483.902	458.966
phosphoribosylaminoimidazole carboxylase activity	21.4309	13.6802	10.6483	0	22.2382	16.3123	8.21867	16.2255	16.8593	11.7335	7.21266	12.3474	21.7199	23.8431	0	25.4744	13.6654	16.9819	23.6846	23.9818	27.8301	9.39653	6.61419	0	35.0807	0	0	18.2661	20.6838	13.3626	11.0273	0	6.25897	23.3922	12.0392	30.5467	21.9226	9.35166	17.3057	18.789	24.1657	20.4608	7.10707	20.2487	22.4869	5.47525	0	0	0
phosphoribosylaminoimidazolesuccinocarboxamide synthase activity	592.676	381.393	504.327	616.627	540.135	565.562	503.04	532.706	542.324	606.495	612.947	827.999	504.666	684.063	473.263	538.097	463.193	655.907	485.537	515.574	517.904	526.393	486.85	651.948	493.73	432.452	596.723	422.291	630.737	696.643	622.882	715.769	695.471	725.306	493.691	609.607	353.669	551.774	566.315	623.847	628.986	550.436	623.793	634.403	706.561	430.494	625.514	582.896	444.411
phosphoribosylanthranilate isomerase activity	264.822	16.1893	148.71	25.9696	109.458	208.754	222.655	182.246	145.973	84.2926	111.023	28.3891	36.9817	76.4636	64.563	72.5968	148.185	52.0305	88.192	99.7172	73.5943	21.8695	26.6174	61.3505	35.553	27.0385	131.23	21.8229	37.3038	98.098	123.504	168.671	97.3063	158.026	38.5694	196.665	31.6753	95.8152	203.548	82.3631	179.461	31.1985	102.369	10.4574	112.727	34.7114	69.9214	45.192	16.9392
phosphoribosylformylglycinamidine cyclo-ligase activity	610.773	365.015	459.861	497.644	599.143	573.385	677.118	512.514	547.639	570.446	673.997	646.998	539.486	733.142	829.88	616.041	544.209	707.868	567.105	559.406	609.609	565.056	819.7	768.118	602.314	514.188	544.775	409.48	629.121	567.236	466.061	668.535	885.262	567.309	376.571	593.958	434.745	545.924	511.637	437.677	496.72	399.284	501.557	636.718	471.799	295.073	326.251	250.986	340.373
phosphoribosylformylglycinamidine synthase activity	576.917	134.658	384.877	198.809	508.366	488.891	387.247	361.829	398.915	351.945	316.938	150.781	104.486	388.57	193.568	196.601	429.753	164.073	242.666	131.107	277.261	74.7651	109.802	204.068	102.566	95.5479	292.938	143.95	99.864	338.291	232.861	321.955	212.306	494.064	148.983	377.455	144.807	221.958	327.084	204.7	443.735	182.776	395.238	143.502	450.928	90.3203	69.1329	80.472	52.8333
phosphoribosylaminoimidazolecarboxamide formyltransferase activity	570.66	431.365	499.454	473.647	581.14	424.726	445.401	465.24	488.088	566.054	504.822	543.933	383.975	481.118	440.329	497.116	568.636	601.508	448.744	517.214	374.785	612.052	644.208	405.774	526.638	448.095	369.705	392.493	629.166	662.873	440.807	533.471	476.69	477.805	382.651	433.385	355.879	545.51	517.004	437.136	546.226	424.724	477.842	407.824	427.793	622.87	576.717	791.243	700.875
phosphoribosylglycinamide formyltransferase activity	413.925	374.576	365.534	295.574	458.833	463.618	346.874	393.851	332.283	337.044	426.818	441.484	347.555	296.895	380.056	366.587	356.36	167.864	287.449	306.086	377.323	298.605	278.146	322.955	247.901	224.309	466.51	246.604	211.943	319.197	324.988	420.455	400.252	323.497	323.677	514.758	256.343	278.363	299.254	342.953	453.242	351.172	485.884	342.865	396.651	315.751	328.114	354.053	316.127
phosphoserine phosphatase activity	268.249	320.713	249.062	386.004	351.437	208.149	321.877	248.269	226.474	100.529	337.681	366.309	256.124	325.285	509.245	432.291	186.715	258.062	296.542	266.531	462.121	177.421	369.501	553.054	224.933	185.599	291.778	283.004	205.419	283.206	401.684	296.197	460.256	252.988	374.494	372.928	249.41	211.498	205.372	344.673	304.105	332.05	256.34	414.619	322.751	127.751	142.294	116.873	49.8149
O-phospho-L-serine:2-oxoglutarate aminotransferase activity	262.217	223.209	227.653	366.429	160.009	277.184	234.625	220.52	263.066	533.866	441.004	447.412	404.121	263.236	257.17	317.207	267.092	521.845	485.59	377.52	312.367	584.737	532.309	355.602	505.143	436.347	219.936	296.867	503.387	672.748	364.366	482.377	300.919	415.841	355.026	312.463	346.155	658.466	345.83	233.055	323.526	385.227	237.511	306.514	281.784	548.446	458.106	506.766	566.229
polygalacturonase activity	160.413	159.922	677.766	128.441	174.978	86.4313	338.434	802.358	304.537	37.005	237.375	91.6681	406.232	79.0654	85.4348	73.103	107.361	53.6499	140.79	111.881	277.172	42.5152	197.559	85.9761	104.341	51.4816	307.713	189.549	195.826	99.4797	400.907	201.508	117.663	173.93	215.581	357.543	204.093	182.496	622.066	610.444	289.654	356.679	239.359	321.027	344.798	821.457	785.538	766.471	473.65
polynucleotide adenylyltransferase activity	14.9112	14.7884	17.9647	10.325	11.8512	7.78406	9.72632	5.69388	6.64931	13.2836	3.2291	22.7911	8.71872	12.5852	12.0892	9.10312	17.8889	13.4458	15.4817	7.58987	16.8724	11.1403	12.5603	6.82276	24.3794	14.2293	7.61514	12.0711	22.5475	18.9678	17.5895	13.3254	23.0002	38.6732	14.9112	30.185	31.3847	11.3783	18.8701	26.5221	5.90015	20.8374	5.66988	4.61283	13.4539	0	0	0	0
polyribonucleotide nucleotidyltransferase activity	1284.98	1232.13	1097.99	1695.23	1333.66	1277.38	1247.18	1201.11	1159.1	1097.91	1423.56	1380.89	1171.37	1482.34	1882.5	1724.78	1209.13	1358.39	2138.96	1469.42	1552.56	1081.57	1525.9	1854.95	1257.94	1261.23	1423.27	1479.87	1233.59	1321.65	1567.9	1231.7	1505.54	1305.9	1619.36	1389.02	1263.24	1263.58	1010.26	1374.84	1465.5	1325.19	1593.57	1360.47	1373.7	1203.97	949.282	1242.92	953.001
porphobilinogen synthase activity	200.048	66.2457	101.398	19.7292	275.738	269.48	206.075	93.7846	123.276	104.364	97.8573	43.3187	69.3298	117.804	0	41.6989	146.751	94.3752	47.3549	33.1056	43.9066	62.7257	7.69329	50.9455	26.7839	32.4394	119.094	36.1913	33.5412	77.2302	36.1556	140.816	57.9291	150.562	31.0388	130.839	45.5422	56.8898	108.598	31.8096	97.9753	27.4286	160.622	7.00275	132.794	8.01757	27.89	18.2339	30.5463
proline dehydrogenase activity	175.973	37.2592	197.969	28.9135	147.145	187.25	118.576	214.985	152.688	56.5736	104.484	20.5171	59.8401	70.733	14.7406	11.1035	117.48	24.6274	79.991	21.6065	86.2506	14.5959	37.6233	13.867	11.2556	16.3866	107.292	52.6099	20.7606	74.5979	126.433	97.8954	30.7808	121.525	60.8432	166.47	30.3037	62.3291	166.358	111.672	143.983	77.6186	144.332	35.4492	138.928	118.39	131.038	160.108	94.7608
prephenate dehydratase activity	207.676	99.749	208.193	60.3408	184.623	207.981	186.904	192.865	186.367	209.517	154.813	174.581	163.316	91.5084	67.862	111.552	247.155	130.788	169.851	84.2924	140.006	246.834	196.795	53.7635	195.038	146.379	154.444	73.2493	163.409	178.261	106.323	128.209	134.3	135.735	96.8993	187.256	130.504	231.18	230.287	118.81	165.365	84.3591	145.395	91.6422	173.934	151.102	174.286	161.336	232.08
prephenate dehydrogenase (NADP+) activity	257.356	209.95	270.817	77.6595	207.843	236.387	304.076	231.98	177.795	226.939	106.423	113.526	114.878	224.073	50.219	135.809	256.483	24.9864	90.0658	73.579	191.954	122.451	125.33	37.7063	91.0452	104.395	252.767	89.2231	85.4583	115.814	127.856	138.505	154.89	151.22	135.989	207.034	95.2558	110.698	180.112	91.3026	152.052	69.0944	216.396	83.2208	188.461	85.1279	62.5811	118.943	142.403
protein-arginine deiminase activity	200.228	7.07167	99.0646	25.7967	83.6993	143.084	128.829	100.563	95.7378	109.951	79.6781	43.3201	15.573	73.8509	0	0	101.387	43.2577	60.7589	10.5762	6.773	5.2714	0	9.52927	0	0	43.1809	0	5.43018	255.891	39.7756	156.418	23.3893	75.4451	4.52914	135.067	9.13878	82.688	111.246	15.3617	90.9956	0	98.6043	0	96.8947	23.0234	13.1079	18.5488	0
protein serine/threonine/tyrosine kinase activity	254.836	267.52	284.167	165.67	190.074	353.49	411.209	140.25	481.401	437.552	331.294	374.776	267.35	263.244	201.011	286.089	320.361	418.55	300.807	282.537	254.889	511.18	521.56	175.329	436.614	373.565	208.977	272.096	446.26	409.336	232.422	391.103	260.8	322.068	303.287	216.571	209.005	575.777	292.954	109.795	269.764	190.676	284.607	197.385	273.512	411.755	487.039	250.236	439.088
non-membrane spanning protein tyrosine kinase activity	312.801	0	156.105	24.7727	275.676	214.496	135.772	190.446	121.182	183.548	124.217	0	0	83.86	0	34.3024	253.239	56.4005	50.1126	0	52.8587	6.36328	0	0	0	0	106.319	0	0	131.084	21.4808	183.555	29.5141	223.355	5.46134	185.874	62.3617	141.558	175.685	0	206.208	0	206.962	26.831	157.64	112.244	0	7.09563	0
protein-L-isoaspartate (D-aspartate) O-methyltransferase activity	26.4141	32.8238	66.9976	35.4087	10.8513	25.6661	35.9137	84.6326	57.41	0	21.2491	0	14.3646	15.4918	7.49514	14.0928	29.4557	0	35.3616	13.8794	31.3117	9.07897	31.6772	25.3283	18.1647	0	44.3379	35.5658	12.626	10.4107	97.0716	10.3209	14.2767	29.5454	39.8505	42.3141	21.4441	40.5654	86.8957	59.3019	41.7298	65.8443	30.1689	45.5964	40.69	105.784	151.076	124.981	51.2322
protein serine/threonine phosphatase activity	471.927	326.444	389.059	101.338	499.019	483.702	456.632	396.901	357.626	779.348	285.559	394.403	430.541	249.126	50.0682	230.643	412.552	189.69	421.679	120.757	171.891	745.946	344.915	178.818	535.747	607.123	283.915	129.143	553.687	295.785	154.182	255.837	264.08	291.708	122.297	244.622	144.933	260.423	333.343	204.673	401.26	203.737	251.977	154.434	321.486	391.361	388.606	319.565	561.436
protein tyrosine phosphatase activity	955.363	411.682	857.67	460.844	844.061	820.997	795.645	771.16	706.534	683.823	511.223	340.737	541.393	688.706	325.248	428.984	833.792	331.23	774.122	550.864	436.833	452.869	314.497	352.706	337.478	345.537	675.423	384.536	454	431.949	795.345	611.993	533.534	762.264	604.815	784.829	374.183	600.796	975.696	741.336	682.137	557.678	881.771	593.085	661.29	567.953	892.596	648.602	433.687
oxygen-dependent protoporphyrinogen oxidase activity	1.36298	0	1.48166	0	1.59555	0	2.00646	0	3.42794	0	0.823957	0	0	13.3925	0	0	1.60455	0	0	0	0	0	0	0	0.654548	0	8.0248	1.38198	2.88997	1.87447	3.8053	2.29536	6.33992	0	0	1.94832	1.75042	1.11571	3.60243	0	2.1255	0	1.41279	0	2.86422	0	0	0	0
pyridoxamine-phosphate oxidase activity	177.891	50.0094	306.971	27.4685	140.009	215.385	216.874	245.217	178.906	193.165	157.756	57.4338	44.9219	90.0402	42.4157	79.7426	219.727	81.1225	65.8858	81.8288	83.6124	98.36	13.4699	57.5438	48.843	26.772	129.306	91.56	66.5569	230.983	168.223	99.4701	43.1695	296.196	90.4402	183.123	66.2079	178.864	224.068	125.284	198.762	75.7097	147.067	63.2455	206.16	268.823	210.48	114.676	149.818
pyrroline-5-carboxylate reductase activity	234.173	89.1109	314.006	77.2665	218.626	193.843	195.676	405.071	181.67	262.684	171.734	128.803	220.441	95.7857	29.7777	78.222	294.243	200.144	153.424	134.644	111.025	95.1996	61.3225	46.6209	103.283	36.3396	201.623	117.02	142.342	149.618	149.233	216.058	276.358	297.154	65.3297	289.572	91.2162	116.738	289.356	151.645	198.79	200.24	168.234	58.8812	233.473	225.761	279.662	259.739	196.389
pyruvate kinase activity	453.219	644.619	674.101	180.12	302.282	377.82	339.838	967.449	477.168	380.211	249.448	1320.12	783.75	135.266	145.924	164.325	418.278	143.207	174.919	135.296	597.598	397.398	1094.89	139.184	287.027	206.923	205.672	232.51	233.002	290.768	250.792	335.51	331.161	548.745	855.236	268.143	349.221	614.504	705.862	461.134	327.928	174.68	403.61	157.447	279.378	1415.34	563.375	611.474	1127.21
riboflavin synthase activity	246.589	107.858	249.718	181.395	388.195	238.72	209.534	197.411	162.633	186.01	138.909	75.8967	209.608	249.515	222.871	176.893	247.124	149.955	183.923	264.35	133.809	101.869	184.544	226.637	100.641	104.325	162.035	200.5	106.813	166.625	229.38	310.032	217.261	170.823	112.232	283.15	113.867	160.438	180.092	294.878	290.985	78.4379	273.171	226.838	250.138	130.153	194.028	146.157	74.6886
ribokinase activity	118.782	272.608	260.611	197.194	157.049	116.376	290.631	245.659	271.191	201.712	141.125	273.137	279.03	146.736	215.413	206.017	172.147	105.354	271.921	223.276	237.786	297.6	285.851	271.204	210.909	146.302	332.654	225.846	283.443	188.066	189.344	116.851	260.62	192.527	339.207	183.611	203.842	122.461	249.632	329.757	188.293	283.175	207.819	173.544	318.337	206.787	337.588	162.723	300.191
ribonucleoside-diphosphate reductase activity, thioredoxin disulfide as acceptor	690.789	512.529	651.744	568.993	746.8	511.242	577.277	568.49	578.277	374.872	571.354	362.264	476.85	631.395	764.385	609.508	479.467	407.404	626.758	550.088	638.655	179.211	409.404	697.887	349.6	302.372	625.377	534.135	300.921	454.056	698.029	536.496	748.929	616.723	498.718	726.347	637.834	379.986	489.907	636.27	669.05	585.689	716.576	555.1	596.779	361.112	251.983	392.273	132.853
ribose phosphate diphosphokinase activity	990.599	1071.99	918.136	1090.84	1017.67	968.355	1132.57	885.19	1209.63	1043.62	1230.66	977.179	911.561	1030.61	1127.69	1005.25	898.556	1061.91	903.206	958.835	1052.46	1058.58	1080.77	1205.03	1078.24	830.094	916.367	1062.14	953.058	1102.1	1079.79	1052.34	1275.97	1137.07	935.514	1071.19	874.965	1123.96	1012.48	1286.94	990.476	1124.58	993.476	1111.37	1091.81	872.227	640.618	955.377	849.607
ribulose-phosphate 3-epimerase activity	234.113	156.413	234.738	78.9675	155.977	209.381	188.641	308.481	277.93	237.781	123.555	136.768	85.7551	188.275	56.5595	118.148	265.487	156.136	195.784	83.4347	170.798	178.747	108.082	117.19	137.102	110.673	286.322	135.212	176.721	181.783	241.438	162.876	219.874	198.144	256.784	341.296	177.127	126.637	308.532	195.75	174.6	311.443	144.752	144.965	231.736	271.924	283.515	134.714	176.562
ribose-5-phosphate isomerase activity	403.813	161.936	392.154	137.293	304.02	346.212	382.325	253.661	379.426	371.701	174.033	346.577	312.097	290.279	82.5727	226.235	450.232	209.792	212.094	201.803	224.414	287.482	380.442	101.188	460.63	242.342	224.791	303.07	224.501	337.905	184.814	262.001	251.675	290.07	185.306	345.469	235.982	310.696	403.5	263.617	233.234	340.64	203.611	120.602	310.211	402.549	462.792	427.359	440.869
shikimate 3-dehydrogenase (NADP+) activity	454.979	436.101	398.96	270.479	305.312	306.737	367.958	437.532	361.155	74.5379	135.11	270.086	323.27	239.332	195.87	295.189	355.036	180.034	271	411.098	265.788	82.2323	92.4381	267.216	143.098	289.144	368.003	332.549	128.182	192.231	244.876	256.889	236.154	303.145	289.739	312.991	417.097	163.113	343.997	476.414	280.928	341.765	295.889	336.546	348.406	103.704	166.812	106.504	102.21
shikimate kinase activity	247.25	98.3061	148.233	157.393	90.0534	272.856	101.451	192.094	161.428	127.152	72.6343	116.827	130.782	53.0024	35.0285	68.1358	172.527	56.6572	181.33	125.955	81.3008	185.976	104.971	77.1393	206.179	200.273	57.1623	15.5665	155.881	76.8358	134.251	219.844	99.594	148.37	70.1406	251.815	114.516	42.1046	185.887	135.651	170.929	64.3911	60.585	107.701	150.842	155.547	163.852	89.7002	216.961
succinate-CoA ligase (ADP-forming) activity	410.691	60.0774	333.045	145.528	318.247	311.079	182.652	333.506	223.278	121.145	141.067	26.4827	108.845	65.4644	24.2812	58.1622	213.706	135.626	89.338	34.1299	71.4181	23.7469	24.7074	0	56.9057	41.9866	147.884	45.4288	36.8286	160.579	125.508	217.23	61.8279	272.349	69.5803	261.406	77.7947	165.95	247.25	109.205	252.86	72.2893	264.17	43.8775	235.974	90.73	112.427	129.643	61.9321
sulfate adenylyltransferase (ATP) activity	384.204	126.163	383.06	136.399	325.757	340.361	159.022	343.776	239.441	168.887	193.537	82.3099	66.7806	114.737	22.7897	67.7402	319.29	150.226	212.962	56.4029	125.658	104.036	175.591	94.4419	110.19	49.6367	231.46	90.735	92.0031	209.581	163.02	335.391	109.776	257.805	120.047	261.816	72.9002	277.131	313.4	170.688	262.671	71.4721	338.313	76.2906	311.468	82.1456	191.21	221.084	229.801
superoxide dismutase activity	209.684	17.8573	204.605	70.2807	208.799	182.932	225.358	196.453	159.545	238.003	190.555	9.07598	95.2411	72.6997	39.9789	102.865	194.206	123.239	99.2012	68.4396	85.0271	77.4776	114.324	514.242	98.2018	134.907	172.803	67.4699	107.717	640.675	93.7522	199.895	47.3325	150.677	56.8997	185.767	142.013	199.48	202.436	65.194	229.64	80.7034	155.667	58.737	193.028	169.874	141.202	214.494	110.582
thiamine diphosphokinase activity	25.5729	37.3419	122.908	68.4348	15.7514	60.947	34.1811	114.437	79.6166	46.2901	64.2307	69.7854	91.0873	15.6584	8.07639	28.4491	37.0721	67.7636	57.9135	90.6292	77.9356	129.594	41.039	41.8769	101.085	56.1179	67.1446	41.4969	69.6288	16.9804	75.8423	72.5238	25.736	49.139	66.701	59.4613	59.7236	90.7732	82.2347	52.5862	35.4047	61.3353	65.2398	46.5906	34.9455	171.712	181.436	194.861	93.794
thiamine-phosphate diphosphorylase activity	529.246	116.457	306.062	68.3731	438.894	313.762	315.5	439.344	244.037	290.673	184.77	73.4286	135.257	184.811	44.8421	102.827	345.22	82.7631	128.622	107.797	99.8867	30.0166	0	107.722	68.3196	42.9146	240.004	69.8608	53.3912	210.532	149.756	305.812	100.959	277.669	58.7191	362.525	86.8217	180.055	337.26	66.6422	321.728	55.8338	261.165	24.5385	244.004	154.029	183.364	150.914	104.734
thioredoxin-disulfide reductase activity	361.286	300.414	245.453	391.556	310.995	308.202	310.703	378.801	309.241	257.488	305.017	336.75	329.297	309.662	454.723	293.036	399.868	264.136	292.723	274.431	323.035	227.717	300.93	387.169	296.369	200.108	297.562	314.234	242.685	271.073	290.946	327.892	364.435	283.205	275.349	338.772	306.738	172.977	252.013	345.307	298.433	273.079	358.986	333.089	319.293	105.252	152.748	105.762	104.875
thiosulfate sulfurtransferase activity	0.676278	1.03696	7.31226	0	14.0156	0	0	1.35817	0	0.582104	15.603	1.70748	0	0	0	0	8.52217	0	0.718263	54.454	26.6732	10.986	1.24196	111.304	0	1.22007	14.0954	17.999	21.2632	2.02111	10.0573	0	0	8.78258	0	0	17.684	6.60662	0	0	23.9355	0	7.19817	0	0	11.9753	1.96119	9.74836	1.5686
L-threonine ammonia-lyase activity	180.125	260.624	132.838	171.931	153.123	245.269	203.35	99.943	245.392	273.262	229.477	275.479	148.819	186.717	174.612	266.588	178.806	222.544	211.092	235.704	165.741	374.15	240.066	166.337	318.397	207.301	194.428	200.948	230.647	273.606	239.512	254.644	312.197	227.437	235.295	202.058	223.5	266.596	259.483	221.786	196.577	220.933	153.495	138.455	182.799	263.455	157.193	301.356	314.376
threonine synthase activity	7.70148	11.7857	14.3255	30.5662	24.2329	6.05699	19.3367	14.9374	27.09	7.2863	12.015	19.4644	39.8297	39.6411	17.0539	19.1736	21.2756	20.1146	12.944	32.6319	24.6134	31.1021	28.7224	55.9038	35.7184	22.6575	17.9528	5.49468	24.2344	10.4034	30.8811	14.4749	7.99501	9.94943	16.5208	17.3144	11.2919	28.4121	25.1534	10.98	33.9623	38.586	7.65771	8.16292	15.2572	17.0925	38.4076	36.3732	35.6086
thymidine kinase activity	372.863	497.074	271.657	539.25	381.021	461.255	423.066	497.132	390.557	269.554	550.975	560.053	241.444	688.226	410.764	463.064	280.386	262.314	444.144	548.168	505.06	258.507	437.138	551.973	323.381	299.815	558.044	471.013	257.483	341.619	622.107	295.513	427.537	378.68	592.621	444.264	303.877	248.792	286.49	654.567	561.749	549.606	570.93	545.933	493.53	477.79	395.651	227.848	276.066
thymidylate kinase activity	223.138	50.2791	140.343	26.6107	72.0152	118.424	105.33	93.3451	201.512	65.1785	98.9995	36.0749	91.8158	58.6462	22.475	75.1622	165.7	42.5262	83.6004	60.3171	122.223	18.4851	25.8253	93.0263	25.6493	31.5971	94.6656	112.858	30.9921	96.9394	45.8243	97.0873	69.2726	174.306	138.798	129.899	60.0765	63.8782	169.907	68.0932	127.177	56.9966	113.517	22.1535	133.577	52.6232	17.9014	11.4887	25.7029
thymidylate synthase activity	575.143	422.584	542.222	545.698	648.542	376.69	561.438	601.249	457.025	386.616	419.232	366.907	253.331	463.126	656.997	662.163	558.799	549.827	510.869	378.716	475.93	265.078	374.209	678.514	376.247	430.248	596.414	489.72	379.993	409.372	598.482	492.938	488.043	508.281	444.355	593.362	384.17	313.742	487.419	707.914	486.08	565.6	591.915	515.946	682.333	688.301	443.194	672.193	431.496
sedoheptulose-7-phosphate:D-glyceraldehyde-3-phosphate glyceronetransferase activity	152.11	163.109	149.657	41.1775	156.543	235.571	130.606	146.113	159.473	183.004	83.2224	146.639	187.924	162.917	125.906	146.771	213.219	256.699	187.364	87.9631	124.054	122.413	125.26	116.663	216.91	104.183	179.07	143.944	162.98	151.099	180.016	131.787	236.704	251.957	99.4535	154.777	167.332	170.336	225.523	123.28	225.954	239.324	70.8479	156.691	106.607	283.302	298.503	393.659	253.118
transketolase activity	397.752	284.573	340.158	227.868	325.04	242.475	253.154	364.031	257.211	209.892	251.363	156.689	166.794	230.481	227.62	166.038	289.509	176.37	185.844	191.015	249.008	92.3951	168.701	177.041	186.079	135.831	264.379	194.953	119.1	196.547	192.146	279.315	256.12	249.855	163.627	297.432	174.154	159.212	300.577	232.722	318.125	279.469	341.123	172.708	353.333	213.892	173.071	172.423	137.297
transposase activity	36759.2	63025.7	35290.8	46443.5	34102.2	36089	35511	30247	37563.2	44319	23292.6	40844.8	56999	35024.7	32493.8	41841.8	37327.6	43015.6	43454.1	50600.9	42743.7	56634.6	38518.7	37474.2	52891.5	66704.7	43120.2	58342.3	46327.2	36486.4	30099.7	35207.8	30411.9	39603.9	47188.2	37349.9	62767.8	34692.3	39765.6	45665.3	31523	51531.2	29228.6	44756	36656.9	30777.2	37294.3	32163.5	43574.3
triglyceride lipase activity	1.71154	3.82338	1.20132	2.04568	6.06971	1.44368	3.93608	3.95775	0.86649	0	2.20672	0.782303	12.0353	9.40236	5.49002	1.75659	4.20564	0.905264	7.59987	10.2854	0.925521	0	1.53002	0	1.32662	0.581956	0	5.41363	6.38055	0.904444	8.72809	2.54921	0.640453	2.7549	8.13836	3.71366	17.5615	9.68834	6.80138	4.91976	7.4421	16.8782	8.97941	18.0865	10.544	17.8389	22.7805	21.0837	4.69213
triose-phosphate isomerase activity	736.947	475.332	515.505	845.453	668.478	780.497	661.35	561.765	541.99	690.674	651.805	754.329	819.413	659.631	655.079	465.023	709.105	812.738	797.616	710.651	772.271	692.137	692.163	540.821	556.616	737.126	591.336	723.302	561.107	900.206	601.57	632.332	685.692	670.523	612.02	583.105	536.57	904.268	600.282	490.374	539.589	672.318	533.997	700.307	530.662	704.23	488.77	730.213	638.606
tRNA adenylyltransferase activity	212.467	185.376	178.922	154.467	215.699	323.682	327.591	184.703	249.155	408.078	252.402	184.067	184.463	195.132	183.281	200.603	360.506	276.374	285.593	198.588	162.155	351.488	219.998	80.4853	261.949	245.881	113.54	189.88	203.767	321.282	126.066	286.321	158.653	255.617	221.713	150.389	190.227	362.995	267.202	101.123	218.48	146.494	265.927	134.799	126.156	315.525	264.847	257.552	298.501
alanine-tRNA ligase activity	629.333	531.449	594.557	536.978	560.603	604.871	641.745	560.388	573.002	495.622	562.874	525.745	388.518	590.981	707.746	595.386	635.918	422.187	516.757	436.246	540.5	388.717	466.606	509.009	503.219	448.141	536.337	566.31	603.264	494.426	646.606	528.866	576.264	549.682	606.443	531.955	568.96	485.248	502.55	636.958	613.234	613.046	641.466	510.099	566.389	621.012	521.045	702.787	512.948
arginine-tRNA ligase activity	812.765	633.404	713.899	935.042	640.238	567.244	614.84	652.897	689.09	401.239	565.748	517.96	492.797	854.267	1054.34	665.333	646.15	735.244	693.742	909.279	938.158	404.784	609.649	884.278	434.398	432.403	882.079	710.736	422.302	470.531	699.83	598.316	805.716	750.578	669.744	865.265	726.2	488.383	698.028	732.165	651.684	744.35	828.014	651.621	752.431	730.191	385.053	623.385	357.272
aspartate-tRNA ligase activity	98.2826	84.9173	125.899	92.5485	99.7772	112.757	104.04	101.443	141.524	159.638	107.574	90.2919	87.0534	84.968	68.4758	101.135	116.687	117.692	140.308	108.351	88.1024	90.4385	71.112	64.5631	111.717	83.5147	157.406	165.15	122.161	127.943	172.665	125.549	153.056	133.53	224.919	102.415	161.613	121.737	235.003	206.023	110.691	205.618	91.0694	134.753	126.615	220.732	193.392	154.83	107.182
asparagine-tRNA ligase activity	839.465	990.762	804.246	836.351	779.659	815.768	954.562	759.693	821.663	512.231	759.037	616.383	862.059	785.167	962.179	779.721	788.742	779.199	689.656	962.968	985.353	507.453	732.074	921.574	803.342	618.04	895.759	649.249	608.681	676.6	681.539	759.248	757.78	725.537	742.702	796.273	743.173	742.217	720.288	718.596	683.497	912.072	738.63	808.349	709.283	921.116	605.6	912.356	588.792
cysteine-tRNA ligase activity	696.955	873.214	727.221	725.941	835.096	805.244	643.664	669.812	654.934	860.481	710.957	806.446	700.965	1024.68	912.884	764.754	725.782	673.393	683.196	839.357	857.223	556.964	953.466	924.514	633.964	851.328	881.456	858.476	633.756	775.63	718.424	778.689	860.036	680.489	819.882	775.116	720.865	704.238	595.398	713.152	766.362	759.481	715.937	761.838	755.952	883.536	745.732	689.793	626.902
glutamate-tRNA ligase activity	782.928	1073.35	811.97	1184.46	868.758	817.18	938.494	845.375	807.654	811.212	966.73	1032.8	731.976	1037.86	1404.06	1042.18	730.281	815.643	848.057	827.097	1113.44	657.221	928.274	1291.81	769.465	737.09	918.001	946.658	791.777	811.193	1179.44	821.733	1228.31	774.173	974.827	835.275	858.955	746.169	603.055	1172.82	1026.2	1109.18	1120.23	951.797	962.555	640.293	606.258	616.917	557.881
glutamine-tRNA ligase activity	689.719	610.366	618.705	798.776	756.134	655.847	706.248	593.614	750.329	673.249	757.904	601.256	695.508	740.543	976.233	691.216	752.102	832.221	644.676	714.345	753.629	682.509	676.462	842.196	588.248	656.949	648.03	720.637	648.147	696.013	655.743	752.305	670.188	581.233	658.591	675.785	573.107	624.467	559.463	601.602	625.568	616.62	728.475	669.715	647.97	665.733	589.047	662.694	647.444
glycine-tRNA ligase activity	941.464	985.689	812.174	1075.38	950.986	909.652	831.974	755.562	895.875	885.903	863.763	958.383	806.904	1106.99	1160.08	1041.76	1044.04	1227.39	948.012	1182.25	944.993	835.746	860.77	1083.54	842.225	862.366	1061.94	1019.82	934.437	1009.88	1005.62	773.681	1150.14	913.97	1001.94	1050.65	1030.82	911.447	887.429	1044.38	908.982	983.749	935.302	959.56	985.57	1388.66	929.741	1355.9	840.698
histidine-tRNA ligase activity	632.117	519.489	554.175	577.006	602.413	505.038	560.635	590.519	522.821	487.311	608.9	498.67	392.24	553.077	597.928	558.188	562.606	418.089	436.183	530.639	577.558	449.858	571.641	602.61	469.055	452.691	661.681	599.345	411.119	581.095	520.057	515.639	694.234	512.578	444.032	522.345	488.421	560.807	498.158	579.415	567.192	479.839	581.814	530.892	565.759	388.108	407.47	411.98	389.422
isoleucine-tRNA ligase activity	779.969	725	837.413	861.299	871.877	772.059	947.844	809.784	896.607	790.927	922.598	682.689	684.877	840.971	987.611	922.216	806.04	851.058	845.588	888.647	898.835	631.99	911.398	1002.57	704.862	798.439	862.746	756.208	735.112	881.573	878.362	857.47	976.176	773.739	780.368	864.052	779.349	895.512	717.491	831.619	666.835	775.666	859.734	852.578	722.545	629.117	644.438	639.275	637.011
leucine-tRNA ligase activity	1026.14	1129.05	1012.96	1295.93	1148.69	941.1	1116.86	1023.26	1101.89	987.447	1185.98	1184.48	899.687	1325.94	1536.28	1407.92	1113.46	1342.91	1044.73	1106.81	1194.2	973.268	1128.41	1372.18	1033.03	923.079	1095.79	1163.83	1117.62	1026.02	1225.69	1013.84	1287.34	939.26	1238.98	1080.56	1017.07	1089.05	950.271	1099.28	1020.19	1173.22	1093.95	1169.59	1112.6	1040.28	930.857	1076.62	955.885
lysine-tRNA ligase activity	879.564	830.798	809.012	890.244	835.379	985.877	890.467	878.506	834.642	805.934	852.903	734.171	681.066	792.399	1090.99	953.419	852.371	922.505	853.451	967.162	991.162	706.805	798.342	992.857	762.812	638.561	929.76	982.735	767.012	837.396	1026.51	850.23	1015.24	883.321	963.784	947.339	884.477	673.147	748.999	954.566	892.854	884.712	860.568	859.481	910.475	1082.57	912.835	954.26	685.825
methionine-tRNA ligase activity	929.718	1006.35	1029.6	1384.3	999.056	885.6	1056.44	995.025	1056.34	753.049	948.131	722.324	1027.07	1128.15	1491.12	1034.23	1001.01	763.026	941.864	982.069	1163.33	836.106	1010.64	1134.17	887.697	928.701	1025.86	941.686	937.666	941.154	1075.94	944.537	894.3	934.28	858.716	1214.69	1059.08	965.282	752.173	943.08	894.568	877.174	942.055	946.3	811.178	1002.16	849.011	865.771	806.362
phenylalanine-tRNA ligase activity	1566.86	1422.87	1414.07	1539.19	1499.87	1492.02	1535.01	1478.98	1623.86	1161.94	1599.26	1554.12	1272.84	1533.69	1925.58	1543.34	1367.09	1432.31	1308.98	1627	1696.57	1279.32	1382.44	1880.27	1331.68	1303.67	1473.39	1636.74	1301.66	1451.32	1734.63	1452.69	1877.23	1541.18	1477.56	1695.23	1397.07	1239.39	1211.59	1793.31	1654.29	1655.38	1565.96	1387.91	1697.5	1246.24	1145	1342.03	962.737
proline-tRNA ligase activity	1748.94	2252.95	1930.92	2367.65	2074.7	1530.57	1774.67	2128.53	1622.64	1323.02	1932.72	1425.14	2102.7	2832.35	2829.39	2034.5	1711.71	1990.07	1674.87	2321.64	3034.96	1051.88	2004.57	3258.46	1356.49	1542.38	2226.47	2053.6	1604.16	1597.12	2096.61	1503.91	2271.88	1378.72	1783.06	2380.9	1915.36	1255.59	1389.73	1848.74	1347.46	2224.47	1511.28	2246.34	1588.83	1415.35	783.507	1166.94	760.746
serine-tRNA ligase activity	1358.94	1316.98	1261.75	1623.17	1220.86	1134.92	1198.98	1181.51	1096.07	1251.69	1399.5	1058.93	1401.15	1298.85	1449.62	1756.38	1461.51	1348.51	1553.46	1652.09	1596.32	970.932	1138.05	1668.64	1217.41	1331.62	1418.14	1571.01	1187.71	1204.02	1523.69	1374.95	1517.61	1480.22	1394.26	1422.79	1583.54	1434.85	1150.21	1344.2	1378.83	1473.7	1430.71	1484.98	1508.36	1456.44	1395.86	1400.61	1154.32
threonine-tRNA ligase activity	1181.28	1321.47	1012.54	1429.23	1238.44	1040.9	1114.56	994.685	1133.33	1119.19	1212.11	933.826	1150.3	1369.98	1572.48	1233.08	1081.28	1046.82	1036.44	1234.5	1212.14	801.875	1088.45	1350.64	1001.12	1006.31	1228.46	1256.61	1010.83	943.992	1320.92	1099.42	1223.53	954.975	1221.2	1208.96	1205.39	995.394	925.037	1202.05	1043.68	1188.03	1204.22	1268.95	1124.26	1116.6	902.858	954.047	840.373
tryptophan-tRNA ligase activity	764.504	788.201	662.735	772.479	558.032	795.873	762.726	610.214	785.741	698.639	819.382	909.696	512.832	768.198	851.699	772.631	575.509	600.294	616.652	611.849	763.607	688.242	618.762	608.974	736.864	571.166	719.217	659.15	617.881	875.623	910.836	739.285	925.383	766.295	611.97	682.42	591.552	653.761	644.885	752.403	791.242	813.263	900.402	715.739	844.28	539.946	421.356	472.782	561.069
tyrosine-tRNA ligase activity	991.165	1030.3	826.989	1295.06	970.048	1078.93	1090.36	953.463	1105.38	949.87	961.654	1034.8	849.904	1287.48	1426.73	1285.24	978.355	1038.32	1140.45	1092.95	992.268	962.608	1103.83	1109.18	1075.13	991.608	1097.09	1029.69	1074.09	900.575	1058.99	1110.13	1386.9	931.667	1184.71	1219.6	1116.48	920.695	853.576	1052.19	1190.37	1209.3	1092.42	1288.72	1191.76	1109.74	952.446	1134.25	874.477
valine-tRNA ligase activity	1008.05	976.314	1082.76	1206.41	1087.59	1007.3	1009.93	976.446	861.48	817.444	1256.58	1168.24	1023.42	1157.59	1548.25	1295.3	911.015	1230.5	938.426	1089.78	1172.27	724.131	1279.06	1666.28	834.601	752.615	1144.19	1037.43	920.579	1027.59	1244.72	1045	1487.89	1105.31	1058.46	1148.35	897.533	890.106	772.851	1055.58	1114.33	1165.66	1169.19	1129.25	1153.41	562.46	513.326	662.046	568.094
tryptophan synthase activity	962.87	651.175	802.48	871.044	870.821	963.427	1043.69	928.367	1053.49	1106.74	904.852	772.418	632.497	1020.78	758.328	783.969	1047.5	883.103	699.488	921.965	607.312	883.054	767.029	564.68	868.37	994.009	717.745	671.471	972.728	1130.02	761.203	1058.29	633.204	906.808	684.142	764.549	641.753	1171.98	1069.77	671.704	1041.52	569.3	1049.24	493.02	855.957	1014.23	1198.9	1076.8	1094.84
thiol-dependent ubiquitin-specific protease activity	2.59812	0	10.1619	0	0	0	0	3.57304	0	0	0	0	7.48282	5.6723	72.8579	0	0	0	8.66011	72.0385	2.94936	0	7.43404	0	0	0	0	4.95955	0.880594	0	0	0	0	3.35111	3.29958	0	12.5068	4.24413	1.80269	10.7518	19.8361	26.2979	0	18.498	3.35414	0	0	24.7107	5.62389
uracil DNA N-glycosylase activity	211.078	313.104	364.426	335.635	294.986	249.483	301.024	247.981	389.593	308.937	403.91	419.513	498.516	403.845	545.159	416.206	302.909	478.537	348.87	483.287	457.667	517.828	377.356	515.823	395.232	417.221	283.75	280.53	333.118	429.016	322.421	297.581	487.598	288.356	393.159	277.967	290.616	322.889	283.255	316.355	252.402	375.533	299.42	466.842	281.001	300.653	353.161	281.657	459.362
uracil phosphoribosyltransferase activity	550.143	407.828	438.829	401.921	533.335	713.118	528.302	381.448	581.329	537.548	424.229	442.452	278.705	464.943	434.431	444.873	575.021	457.442	457.58	323.401	484.826	457.993	319.81	248.497	460.292	389.672	385.924	375.627	454.754	561.391	447.144	563.355	645.935	544.127	495.345	580.724	401.672	409.521	518.805	408.635	542.113	381.722	609.44	480.857	524.793	352.656	410.146	453.063	428.072
uridine kinase activity	304.406	405.839	282.128	434.645	296.2	329.72	285.949	263.303	341.272	89.2477	421.336	431.986	227.52	388.135	479.408	363.666	201.948	278.623	248.929	334.637	428.867	211.47	276.959	470.747	320.409	216.935	283.711	369.637	262.394	317.656	439.414	305.9	333.997	211.908	459.255	399.121	264.519	124.643	168.514	543.53	442.698	377.135	428.681	437.38	311.181	66.3731	80.1709	45.7558	64.9334
uroporphyrinogen-III synthase activity	383.821	241.682	311.082	223.021	342.156	345.975	351.423	432.985	241.433	114.536	283.549	235.345	155.751	207.797	318.505	316.864	288.794	135.616	232.778	179.261	283.294	98.4184	151.879	302.755	142.894	121.475	310.923	195.972	173.441	302.857	312.752	330.961	309.981	297.502	234.867	269.329	166.764	161.994	237.138	321.467	372.416	234.506	441.561	236.612	364.767	77.914	100.274	106.524	48.3421
uroporphyrinogen decarboxylase activity	55.8417	64.4848	56.8975	25.4542	8.70727	34.8882	47.722	48.6877	24.6261	0	16.4868	39.7959	66.7331	36.7413	11.2128	27.702	3.97686	51.5151	45.6421	31.1044	23.4272	26.3114	0	33.8893	50.3399	23.3364	75.8935	24.7728	44.9121	26.9584	69.3359	4.94568	12.6095	24.245	45.0555	91.0649	44.1194	24.9774	24.1621	29.7983	21.2315	46.8288	34.382	12.6873	32.0201	54.0992	75.6499	18.5935	26.4013
xanthine dehydrogenase activity	12.4744	15.688	5.65461	10.3699	26.4458	38.0266	35.5099	35.4698	4.17608	38.5932	15.4491	6.81101	0	0	10.4027	43.2263	12.8185	142.283	0	13.5004	1.70533	33.8362	40.0297	12.0245	3.31549	8.34749	14.618	17.0337	7.29913	0	12.9588	5.92593	11.1277	13.2102	42.5865	26.5829	6.54556	1.63015	29.1446	35.2855	2.12804	0	6.72154	0	7.95916	16.1777	23.9589	72.1998	33.4382
xylulokinase activity	87.6044	166.206	199.628	122.751	83.6087	122.118	169.274	167.855	168.317	237.464	179.933	290.679	153.824	131.091	88.8754	214.557	94.4605	323.654	201.799	175.348	154.076	189.958	196.766	128.472	234.65	180.917	118.495	112.199	283.815	249.547	133.613	179.317	170.213	220.959	115.85	120.49	114.396	249.271	228.564	143.714	116.195	97.4645	125.112	118.187	90.1279	302.637	295.494	282.234	328.243
cysteine-type endopeptidase inhibitor activity	4.00862	0	0	0	0	0	0	20.5182	0	0	0	0	0	10.8353	0	3.23216	0	0	0	10.9258	0	0	8.20625	0	0	12.1547	0	4.53353	14.5841	0	0	6.0256	0	15.3921	0	4.56235	9.56108	0	14.648	2.07423	10.2006	7.47462	0	22.3454	0	21.4262	0	0	0
ionotropic glutamate receptor activity	2.58126	0	0	0	0	0	0	0	0	0	0	0	0	0	0	0	0	0	0	4.69507	0	0	0	0	0	0	0	0	10.6369	0	0	0	0	0	8.26943	0	5.58632	0	0.835763	0	0	0	0	0	6.56922	0	40.2644	32.4444	0
olfactory receptor activity	93.6679	29.9216	58.0236	13.929	18.991	0	15.4746	67.5251	39.8176	0	76.4817	0	174.623	42.0641	29.1028	29.8277	38.1105	0	207.753	273.258	27.1637	0	16.8679	32.8111	40.2939	7.82373	15.3654	58.5628	42.9831	14.2388	21.9847	32.2778	10.6676	90.2818	133.181	13.0475	384.851	98.9198	154.006	125.306	185.017	250.687	170.68	347.261	210.529	364.288	300.108	376.683	161.136
GTPase activator activity	14.6997	30.4217	5.94793	23.4939	11.6356	12.9262	3.76421	16.4591	38.7037	0	15.1124	4.81778	91.5271	54.9162	11.0204	11.9936	10.7208	1.72367	51.151	86.6105	1.09979	0	9.37066	9.01877	31.1828	2.09606	0	51.7755	27.9485	5.26636	38.5333	9.38511	8.92942	11.3089	40.9924	5.53041	70.6281	31.1744	54.9963	24.3627	32.4882	76.9496	51.5795	112.9	36.1082	97.377	93.0512	124.663	30.9284
cytokine activity	23.4472	3.03708	9.48855	0	6.71252	0	0	0	0	0	0	0	50.1867	16.658	0	0	5.83112	0	5.97949	1.98323	0	0	0	0	6.09416	0	0	27.4059	6.04139	0	7.05564	0	0	0	12.2579	11.7736	26.528	23.4758	2.42489	4.35166	33.2265	30.7468	11.7879	59.4588	24.9224	32.26	21.6049	35.1744	22.8136
cytokine receptor binding	20.2267	33.5427	12.7177	0	38.0725	0	0	0	8.71009	0	2.26197	0	50.1867	42.7968	10.9267	0	13.9151	0	5.97949	30.6421	0	0	1.458	0	33.0476	0	0	33.7817	15.2421	0	7.05564	4.87828	0	0	12.2579	19.1992	34.2222	21.8809	23.261	5.30756	44.1439	34.2793	36.5447	61.3884	30.1564	34.9246	27.7088	40.9299	22.8136
structural constituent of cytoskeleton	1.86789	0	2.51114	7.39454	51.7973	23.3299	0	15.3639	16.0523	33.7944	4.23794	10.0796	26.0012	23.9312	0	11.5804	4.0831	0	11.2731	35.1771	13.4999	52.5484	14.5878	69.1503	24.7964	24.19	0	7.48661	39.5667	0	0	4.70403	0	11.579	13.0025	74.9145	23.9664	5.36721	18.924	47.9706	0	40.8885	63.1714	55.0468	4.00887	33.5193	113.901	5.13173	34.7768
extracellular-glutamate-gated ion channel activity	2.58126	0	0	0	0	0	0	0	0	0	0	0	0	0	0	0	0	0	0	4.69507	0	0	0	0	0	0	0	0	10.6369	0	0	0	0	0	8.26943	0	5.58632	0	0	0	0	0	0	0	6.56922	0	0	32.4444	0
voltage-gated calcium channel activity	3.1858	0	19.8223	0	0	10.33	0	0	20.7549	0	0	0	0	0	0	0	6.01182	0	0	90.0183	0	0	0	0	0	0	0	2.05635	0	0	0	0	0	9.40277	0	0	13.4023	0	0	5.70037	12.0477	18.7642	0	0	11.3133	9.76071	61.7694	4.79239	5.08792
voltage-gated chloride channel activity	434.81	240.943	433.215	254.665	484.525	410.771	347.712	443.847	330.397	235.471	396.626	257.74	223.86	301.35	350.645	277.266	460.433	175.376	428.549	317.942	237.264	106.17	153.73	282.24	183.135	130.588	440.944	436.611	170.805	309.539	341.486	281.36	311.595	378.747	496.556	368.831	360.419	201.895	407.772	436.791	418.494	414.639	456.417	360.138	376.403	265.066	247.179	307.178	181.286
voltage-gated sodium channel activity	1.45495	0	0	0	0	0	0	0	0	0	0	0	0	0	0	0	0	0	0	0	0	0	0	0	0	0	0	0	0	0	0	0	0	0	4.61515	0	0	0	0	13.7648	4.84215	0	11.1958	6.27603	0	0	0	18.8038	0
inorganic phosphate transmembrane transporter activity	1964.47	1811.84	1923.96	1564.2	2013.36	1985.22	2311.72	1868.36	2277.05	2460.59	2176.16	2027.34	1937.83	2043.25	1692.93	1845.78	2105.12	2577.46	2073.35	1844.4	1549.89	2579.63	2195.45	1640.91	2314.36	1841.43	1814.89	1710.58	2383.44	2626.47	1839.06	2512.68	1713.16	2224.62	1692.94	1745.35	1458.88	2485.06	2525.41	1437.27	1865.55	1377.12	1820.63	1522.2	1706.13	2228.34	1968.15	2206.1	2754.7
neurotransmitter:sodium symporter activity	326.973	288.032	256.938	178.333	302.898	357.137	316.608	335.356	366.191	410.631	368.127	381.445	283.125	272.667	354.792	263.382	289.727	330.529	313.934	313.264	295.046	361.274	293.549	258.945	270.57	297.105	352.54	291.926	331.45	411.599	383.834	301.918	285.728	332.757	236.193	376.002	261.874	333.856	329.163	245.514	355.328	263.533	318.616	345.163	332.807	162.822	342.354	210.994	289.937
oxygen transporter activity	18.7246	29.6163	6.0855	0	0	19.4283	12.2106	19.6032	8.41385	13.8504	4.91038	0	7.25539	0	0	11.4354	21.5741	0	26.5872	48.5582	17.0789	16.2926	0	0	4.11019	14.944	22.6993	12.1708	0	0	32.8513	14.6893	0	23.246	18.6097	10.1991	29.5827	7.1997	17.2588	13.0493	14.8068	11.609	0	11.6444	15.0325	0	7.28523	0	0
purine nucleobase transmembrane transporter activity	113.167	184.898	155.939	142.828	101.262	138.424	216.191	119.315	274.075	287.517	119.603	254.769	219.541	103.987	59.7414	156.026	226.503	157.472	278.647	261.611	112.314	301.428	319.869	72.5506	292.939	257.204	117.755	398.257	258.55	171.296	112.54	160.047	198.642	182.377	416.083	83.892	294.647	229.61	310.903	211.413	117.442	137.359	54.2441	202.603	133.573	168.499	205.075	152.964	286.797
sugar:proton symporter activity	21.6207	16.1384	25.7178	33.7975	14.2859	24.6162	14.2213	59.2397	28.9715	38.3617	58.8283	40.0683	36.5294	30.6423	0	24.5247	71.8029	0	82.1182	51.8271	37.3035	33.8834	33.8775	45.2039	73.7389	22.6054	18.3669	77.9792	33.8	88.3677	97.8563	32.7152	14.4642	30.1832	100.357	20.6116	77.695	63.231	43.2424	63.2092	37.1813	33.5972	86.6106	40.9667	42.9259	30.5482	74.599	36.9391	44.5005
glucose transmembrane transporter activity	66.6487	104.938	232.388	106.504	54.5483	23.5775	133.852	287.159	150.16	5.30086	96.1996	50.6655	175.813	32.5534	6.67723	26.4575	35.2109	32.3675	100.053	46.5227	72.1496	27.5065	0	30.2983	28.346	18.8125	137.163	57.4053	58.068	0	301.041	44.438	41.557	83.948	112.778	119.864	78.7407	61.3101	212.279	240.158	96.1828	147.461	129.739	102.062	123.54	440.568	310.427	275.802	195.86
manganese ion transmembrane transporter activity	14.4643	17.6105	57.3352	23.6365	7.68056	23.5095	48.2781	104.072	40.4259	0	16.5611	4.83039	75.5143	56.467	0	6.79919	10.8487	0	52.5923	28.8876	9.75531	11.3875	30.1516	0	13.585	25.3835	44.2693	20.1333	34.2964	19.6755	69.9712	49.3514	5.03558	9.65852	48.6975	12.0603	46.6646	28.9856	52.9634	46.8437	59.9301	40.524	8.58981	10.3133	12.7657	158.809	141.359	88.1782	77.1309
zinc ion transmembrane transporter activity	2.38322	0	4.74869	9.59965	0	12.9374	0	0	0	0	3.88278	4.98307	36.7543	9.81816	0	12.9512	4.56238	0	7.4665	8.28254	2.97499	14.0192	26.675	11.9439	12.1722	3.16502	1.27657	5.25881	0	16.3875	0	4.30462	9.15734	0	0	0	6.76169	14.4903	5.07074	0	5.98514	0	0	0	5.84625	0	5.23997	4.67149	1.41217
calcium-transporting ATPase activity	388.784	230.668	340.532	175.766	341.874	365.48	397.51	340.208	383.663	396.663	358.625	302.285	241.479	170.671	229.061	249.946	321.506	217.02	261.911	214.278	243.846	323.959	346.781	179.077	285.215	306.903	315.764	297.426	270.6	323.206	292.362	310.923	291.374	361.418	331.753	325.741	244.588	352.855	432.993	307.351	360.773	235.695	402.32	268.911	340.235	261.428	307.702	320.736	326.448
nucleoside:sodium symporter activity	1.7468	90.111	75.7594	0	6.07354	44.2398	123.488	38.6932	173.446	106.477	0	107.781	85.6389	16.2923	0	13.9479	6.56011	0	16.2914	13.9888	29.1297	249.647	81.8664	8.37038	195.217	124.947	28.13	11.7843	98.2839	0	0	12.1753	68.8402	31.7392	0	7.35326	20.3093	51.3784	177.215	80.1615	3.6351	68.5325	0	22.5422	0	54.1318	101.803	43.4445	188.582
steroid binding	6.20576	25.3997	91.6906	0	0	22.4239	34.7386	73.6781	29.4772	15.7797	13.8481	8.67047	46.0729	35.9977	0	24.3602	6.42284	0	26.8872	25.5517	23.9178	0	41.0667	0	11.5954	8.43734	9.18844	30.3828	51.0524	0	62.3304	5.93883	5.79745	0	21.8208	14.432	11.7776	14.2462	33.5972	64.3941	13.4501	46.6765	26.9716	27.2972	12.0826	69.5372	77.2342	85.749	24.8139
copper ion binding	144.811	116.51	157.39	141.681	103.165	134.729	138.512	210.991	136.383	169.844	130.983	165.378	105.288	88.9256	98.5031	107.085	167.137	181.597	249.587	182.297	139.858	173.616	199.904	99.9004	160.579	117.805	114.012	159.079	182.174	261.495	189.513	225.073	125.116	214.034	127.13	155.114	214.905	283.754	184.669	101.787	150.877	174.877	131.527	163.534	145.637	246.242	142.439	224.127	228.807
calcium ion binding	719.864	706.733	1035.76	630.254	655.422	595.943	781.907	1329.97	779.653	903.441	711.038	922.125	954.984	544.784	367.243	591.492	638.17	673.895	777.073	492.615	583.145	1055.14	915.491	337.47	981.133	951.322	732.582	614.751	705.257	566.466	815.686	731.974	590.719	674.947	917.67	811.136	585.266	786.449	1029.91	743.237	812.574	742.084	759.675	711.674	852.476	1770.39	1651.66	1355.05	1417
ATP binding	130299	128951	129306	144231	131257	130572	132761	129163	133272	137355	139882	140399	128639	136459	137668	137981	134632	141508	132876	130781	135815	135503	139805	135961	136819	134632	133212	130704	139709	142732	132867	137521	141009	137339	129806	132008	127401	140040	131033	129190	131291	126079	133942	130785	131269	132080	133729	134146	139520
GTP binding	22703.9	24895.2	22239.6	28501.9	23891.3	21772.6	23485.9	21728	22524	20627.4	24598.7	22893.1	20995.2	27014.2	30409.2	26242.1	22269.6	23317.3	23826.8	24448.9	26655.2	19398.6	24777.8	30342.9	22014.5	21331.1	25764.7	25354.6	21607.4	22539.6	26520.9	23054.7	27418.4	22764.9	25155.5	24314.4	23945.9	22173.9	20691.9	25001.7	23868	24491	25259.5	26795.6	24075.9	22526.2	18584	20477.7	18289.8
glucose binding	17.2972	25.1796	81.93	12.7041	39.2573	6.32141	11.8641	53.4979	40.5708	0	21.5428	7.77471	56.4548	0	7.36771	0	15.3723	0	18.793	0	22.7587	0	6.26853	20.3671	3.90556	0	59.2792	32.1275	0	17.9532	126.064	32.328	9.97389	22.6026	9.27536	22.146	26.262	13.8907	67.1873	54.5703	12.5678	39.6025	29.8761	47.8134	10.9322	148.531	159.3	111.832	55.3636
odorant binding	24.1461	0	18.7092	8.53976	9.30927	0	0	36.0297	0	0	17.0418	0	79.0508	8.3879	0	14.1379	15.3111	0	80.9427	124.581	22.5112	0	4.30753	32.8111	5.41649	0	11.1039	8.2628	7.02356	0	7.53308	0	5.33877	48.709	16.6978	0	133.722	59.0967	61.4988	52.5032	55.8675	117.524	78.5332	64.3509	46.5504	119.008	84.9079	153.272	45.4767
collagen trimer	1.91111	23.476	0	0	0	0	0	0	0	0	0.982771	2.27407	58.0231	0	3.05449	0	0	0	0	0	0	0	28.2793	0	0	0	0	0	4.48335	0	8.15044	0	0	0	5.84062	19.363	6.29738	14.7164	2.11934	1.56479	8.80519	0.84932	5.88948	54.8937	9.57185	0	6.44886	5.55133	8.23197
basement membrane	3.36882	0	0	0	13.1483	0	0	0	3.81528	0	0.878169	0	0	0	0	0	0	9.57959	0	0	0	0	9.00727	0	0	0	0	0	0.444272	0	0	0	0	0	9.58664	0	11.1737	7.08911	1.00831	1.52115	7.32222	24.6273	0	19.4544	3.94836	0	0	0	0
U2-type spliceosomal complex	2.85042	0	0	0	0	7.15147	0	0	0	0	0	7.69627	0	0	0	0	0	0	9.24692	0	0	0	0	0	0	0	0	0	12.8009	0	4.87362	7.87996	0.248513	0	22.1395	0	0.946423	0	3.59836	0	6.34859	9.12919	4.08221	16.5843	0	5.22494	14.9386	10.1456	0
nuclear heterochromatin	0.317293	0	0	0	0	0	0	0	0	0	0	0	0	1.6727	0	0	0	0	0	6.54271	0	0	0	0	0	0	0	0	9.47191	0	5.20074	0	0	2.56149	0	0	4.17665	0	2.27119	7.15498	2.71539	0	4.36689	9.48513	1.60303	4.18781	0	0	0
extrachromosomal circular DNA	1959.93	3052.81	3125.85	2993.06	1963.35	1953.2	2853.62	3195.58	3333.24	2620.51	3486.81	2724.48	3444.28	2209.67	2454.12	2631.22	2510.75	3553.36	3028.36	3417.66	3173.18	3023.81	3048.23	2364.93	3249.6	3107.25	2782.04	2995.56	3264.99	2925.65	3181.88	3190.33	1932.88	2757.45	3012.55	2447.78	3107.72	3582.58	3404.29	3316.47	2102.36	3159.85	2151.95	3036.34	2128.22	2670.59	3464.43	3175.75	3374.61
mitochondrial intermembrane space	9.1037	0	0	0	0	0	0	6.02574	0	0	5.51019	0	0	0	0	0	0	0	0	0.978548	0	0	0	0	0	0	0	0	0	0	6.66141	0	0	6.39852	0	0	31.1372	1.77678	5.15128	1.5283	0	2.3186	0	3.17033	1.31462	20.9054	29.1293	0	0
mitochondrial large ribosomal subunit	1.97151	0	0	0	0	0	0	0	0	0	0	0	26.3548	17.365	0	6.04427	0	0	0	0	0	0	5.56722	0	0	0	0	8.64934	0	0	8.59478	0	0	0	0	0	2.14102	0	3.39736	19.1596	7.83092	15.0885	0	0	0	16.8366	7.58963	15.7528	0
mitochondrial small ribosomal subunit	0.649914	0	0	0	0	11.2393	0	0	0	0	0	0	0	0	0	0	3.70465	0	3.51701	0	0	0	0	0	0	0	0	0	18.9942	0	12.6913	0	0	5.02627	5.19839	0	3.62404	0	13.2004	0	1.4855	0	0	0	0	1.31774	29.1873	17.3103	0
early endosome	1.59658	27.7358	3.53958	0	10.9393	37.8191	0	0	0	0	10.4703	0	37.734	13.0146	0	8.44219	16.8319	0	39.0996	11.8177	0	0	1.94327	26.8861	0	0	0	11.2055	11.3903	0	12.2895	4.97939	4.41004	0	12.7183	6.44881	18.5151	5.43848	5.93015	0.546641	7.5512	12.0127	18.2679	31.6923	10.7268	29.638	11.341	22.2632	0
endoplasmic reticulum-Golgi intermediate compartment	3.34184	0	0	0	0	0	0	0	0	0	2.33043	0	0	1.42078	0	0	1.26642	0	5.35172	1.67611	0	0	0	0	3.17112	0	0	0	13.0764	0	0	0	0	0	13.4047	0	9.28976	0	17.6966	0.27976	0	0	9.29824	9.27536	0	39.3886	1.72057	10.931	0
trans-Golgi network	1.51718	0	15.9894	0	20.5278	0	0	0	0	0	9.27168	0	13.5411	0	0	0	0	0	37.021	16.1354	0	0	8.2683	26.8861	0	0	0	0	5.08749	0	0.44151	4.97939	5.76834	0	42.8478	10.0152	32.4191	0	8.6994	13.2503	11.8961	32.2141	4.67433	16.7474	0	87.98	6.90256	6.72886	6.70354
lipid particle	11.5372	0	0.58197	0	0	0	0	0	0	0	0	0	1.47457	0.157112	0	0	0	0	136.784	3.47148	0	0	0	0	0	0	0	0	0	0	0	0	0	0.272532	0	0	11.0192	0	0.951041	0	4.89607	0	6.97124	0	0	9.415	0	0	0
heterotrimeric G-protein complex	21.9343	0	0	0	0	0	0	0	0	2.34652	0	1.14789	0	0	0	0	0	0	0	0	0	1.33745	11.397	0	1.6623	0	0	40.9732	16.1395	1.93731	0	2.3348	0	0	2.60084	0	0	1.7989	6.97134	0	0	4.81548	0	9.68296	0	2.39865	21.8557	2.11833	0.967662
fatty acid synthase complex	21.6593	5.02193	15.0274	0	0	4.25407	16.8691	6.58806	39.3141	5.46949	10.692	0	0	9.88589	0	0	24.843	0	6.19097	0	2.45073	3.23883	0	5.83697	2.40024	2.97818	0	5.45208	0	0	77.613	10.3173	34.4623	8.15599	14.1051	0	10.1443	0	30.5948	27.3349	8.09732	11.4618	18.0271	12.4894	11.2457	10.7743	0	0	0
dynactin complex	8.42987	0	0	0	0	0	0	0	0	0	0	0	0	0	0	0	0	0	0	0	0	0	0	0	0	0	0	0	0	0	0	0	0	0	0	0	0	0	0	1.47822	0	0	0	34.2811	0	0	0	0	0
kinesin complex	12.5654	0	0	0	0	0	0	0	0	0	0	0	6.83801	0	0	0	51.7015	0	6.38244	0	0	0	0	31.7285	0	0	0	0	0	0	0	3.19386	0	5.74956	45.5093	0	7.83345	0	9.78788	65.0452	2.85366	46.4973	6.77766	14.096	0	9.35327	6.53004	0	11.4461
spindle microtubule	0.0202332	0	0	0	0	0	0	15.3639	0	0	0	0	0	0	0	0	0	0	0	0	0	0	0	0	0	0	0	0	0	0	0	0	0	0	0	0	2.10684	0	1.79345	9.02028	3.40993	14.2061	0	0	0	0	27.287	0	0
voltage-gated calcium channel complex	3.1858	0	0	0	0	10.33	0	0	7.47204	0	0	0	0	0	0	0	6.01182	0	0	90.0183	0	0	0	0	0	0	0	0	0	0	0	0	0	9.40277	0	0	9.5714	0	0	4.23861	12.0477	17.8848	0	0	3.55693	12.0078	61.7694	0	0
brush border	1.50584	0.941532	1.49879	0	0	0	11.3723	0	2.51698	0	0.520924	0	3.65394	0	0	0	0	0	0	0	0	0	0	0	0	0	0	0	0	0	0	0	0	6.63269	0	0	3.29646	0	0	0	0	0	0	15.8119	0	12.3019	3.24545	0	0
gap junction	3.83204	0	2.6321	0	0	10.3479	0	5.17949	0	0	0	0	0	0	0	0	6.25843	0	11.9456	8.54555	0	0	11.5809	0	0	0	0	13.0655	36.5698	0	0	0	0	5.06623	0	0	8.2091	0	6.59484	10.0356	0	0	145.959	7.15187	2.91314	4.9174	0	11.8139	5.42728
bicellular tight junction	8.84097	24.6122	25.2827	17.2434	12.7593	16.9917	48.4946	71.0011	139.917	0	15.1436	3.57324	30.7448	0	16.1528	10.0421	30.543	0	41.6888	31.2482	21.0307	4.08114	0	0	10.7447	0	90.5735	9.98353	18.095	4.67068	38.1958	10.7074	7.24522	23.4738	27.7007	11.6098	67.6746	39.1015	72.9611	69.0005	35.881	30.7107	52.4506	86.2509	12.8957	123.699	65.3757	52.1189	47.4872
focal adhesion	4.20972	0	15.2434	7.39454	8.47005	29.6256	12.7137	0.334319	18.0966	33.7944	14.2415	10.0796	43.16	25.1244	3.8607	21.3718	7.32787	0	43.7978	42.2589	13.4999	52.5484	20.0697	9.66129	27.9437	24.4513	2.49114	10.8584	36.0028	1.69412	11.4083	35.0142	0	36.7639	27.3059	7.7018	56.4781	7.2169	44.0937	8.58025	3.65667	13.3177	32.1998	65.6095	8.39179	65.5941	86.0733	79.014	66.7738
glycine cleavage complex	373.551	116.13	340.083	99.5209	327.79	125.012	301.207	323.174	379.745	32.3301	175.44	44.6487	85.3714	224.897	130.781	164.422	347.551	0	205.874	63.9552	151.298	0	14.3884	148.53	46.105	79.2511	179.335	81.5006	43.1942	149.501	133.249	224.815	171.541	319.922	125.759	168.946	148.126	131.222	270.534	80.7246	298.75	128.863	262.27	98.801	254.703	195.555	239.46	150.826	75.2853
glycogen biosynthetic process	1081.32	1494.77	1283.29	1647.91	1111.08	1615.57	1470.34	1136.17	1620.3	2356.6	1882.43	2132.96	1678.01	1520.33	1386.79	1605.94	1263.5	2117.82	1847.09	1381.9	1584.75	2804.8	2293.86	1420.04	2515.29	2178.66	1086.52	1551.32	2031.42	2099.14	1452.68	1913.8	1573.02	1364.65	1401.79	1084.17	1495.79	2819.79	1599.9	1200.46	1233.24	1338.29	1287.88	1463.14	1123.41	1718.23	2018.78	1772.58	2372.57
glycogen catabolic process	112.224	132.381	184.093	176.128	146.085	148.424	125.945	169.037	159.053	136.288	172.931	167.635	88.2781	142.987	131.567	137.849	97.1453	100.411	134.472	192.106	188.178	150.293	192.893	204.502	174.716	121.448	178.228	170.868	141.171	120.53	231.789	101.441	233.96	93.5817	207.484	147.343	139.895	121.574	142.894	204.768	234.329	165.052	154.993	156.942	171.158	138.677	118.718	144.359	131.763
sucrose metabolic process	42.7171	2.3182	31.3433	0	61.2328	45.5731	17.3945	23.5646	41.065	50.0657	10.0484	8.24535	14.0809	6.41452	0	20.0872	34.0305	8.95806	50.6061	4.79962	9.64255	0	0	18.3661	2.81932	7.82782	67.1867	15.1447	18.3441	31.1655	74.8761	28.4873	58.8408	53.2309	45.5396	54.5783	12.4862	10.9343	53.0329	34.7074	25.2643	41.5015	37.742	24.3138	39.0896	5.23841	14.2588	13.5644	12.5215
lactose metabolic process	15.578	9.71432	29.9572	8.75421	29.8307	8.75023	10.7896	18.3986	50.775	57.2577	51.0634	59.5363	58.2606	10.127	29.5788	43.4075	101.08	38.2971	105.078	103.559	24.4318	15.6246	0	9.58795	16.7463	21.4323	41.1193	117.983	46.2626	48.6368	15.0066	57.397	49.6621	65.212	170.078	27.5754	118.624	28.3777	74.0445	83.5136	62.1843	120.36	10.9241	71.4422	47.9133	49.1167	97.7708	8.11567	30.4728
xylulose metabolic process	76.6717	149.597	179.585	115.401	78.0453	114.816	144.477	144.633	145.66	237.464	171.201	281.322	153.824	131.091	88.8754	206.119	89.6437	285.224	174.022	124.387	143.134	182.601	185.82	101.386	220.893	174.803	92.82	90.9158	283.815	249.547	117.209	176.407	160.904	182.877	98.8801	78.8112	98.0637	236.758	214.43	128.798	99.7386	67.3887	87.5997	100.878	74.6338	259.593	275.776	233.25	300.28
fructose 6-phosphate metabolic process	1835.01	1883.05	1744.66	1919.58	1920.66	1875.74	1793.85	1630.19	1830.53	2205.63	2130.19	2049.29	1660.56	2262.74	2063.61	2107.53	1657.27	1929.56	1941.32	1793.07	1734.23	2193.77	2237.71	2266.17	2168.48	1913.02	1664.75	1944.74	1944.46	2108.47	1918.15	1765.17	1809.59	1833.77	1879.31	1847.15	1675.78	1850.44	1778.02	1808.1	2003.31	1718.72	2387.39	1753.29	2015.13	2439.97	2419.85	2460.15	2041.56
fucose metabolic process	1139.29	584.834	851.99	631.554	1053.98	983.295	855.533	891.336	914.886	1086.18	1005.82	869.599	567.451	846.866	869.837	750.694	1004.76	907.042	697.49	713.572	734.503	863.927	793.043	672.422	788.574	737.495	879.615	622.714	816.555	1130.91	955.128	1183.71	806.39	1001.31	643.691	885.519	492.532	914.756	887.133	567.267	1065.58	694.829	1152.78	622.217	885.515	1151.73	1057.08	969.313	1001.7
glucose catabolic process	570.809	711.498	551.795	639.401	673.956	662.881	571.993	690.24	576.682	810.53	659.479	501.905	516.419	554.069	721.701	707.216	534.632	625.429	667.361	543.194	750.17	744.815	713.714	715.905	606.337	570.613	621.454	614.552	697.467	703.863	677.934	559.617	685.293	562.165	694.625	579.529	564.451	713.439	545.769	649.655	689.916	508.683	695.092	659.819	640.669	814.856	629.639	857.82	571.211
UDP-glucose metabolic process	258.325	63.1908	129.969	72.3308	169.42	140.333	149.075	119.442	118.663	69.9706	105.346	27.5823	60.2675	62.7555	20.6871	73.7698	238.09	103.741	125.765	41.9534	61.5332	37.4206	53.3201	29.8435	78.1806	80.7438	147.473	79.1409	34.8661	89.8104	74.2341	155.579	71.3566	201.578	75.742	165.228	128.528	101.454	126.883	47.107	188.982	85.577	135.222	42.3694	155.686	44.4148	34.6447	18.4177	0
galactose metabolic process	879.518	665.122	1006.17	715.697	832.374	1006.36	971.31	962.593	1132.47	1494.73	1092.66	1060.14	829.776	805.906	617.541	876.287	1054.08	1338.6	1173.68	837.025	843.18	1255.02	1326.52	709.027	1308.88	1398.34	701.924	955.397	1279.37	1364.49	1003.64	960.699	896.145	1022.43	903.734	847.59	926.277	1373.91	1322.52	909.895	697.143	814.762	775.962	783.042	856.509	1283.08	1409.85	1345.55	1462.4
mannose metabolic process	119.941	137.567	350.843	164.594	109.761	76.774	186.373	418.881	244.189	78.5373	231.759	85.1275	212.464	54.0683	84.9731	108.903	137.139	52.6848	225.514	190.185	201.898	118.844	165.491	121.228	122.93	121.386	251.081	134.031	232.043	141.8	265.343	172.635	95.7279	145.946	191.319	165.702	137.265	197.304	370.735	330.906	163.939	246.436	189.819	160.565	195.001	444.192	522.31	449.59	326.383
D-ribose metabolic process	121.91	272.608	260.611	197.194	157.049	116.376	290.631	245.659	296.249	236.287	145.074	281.187	279.03	163.253	215.413	206.017	172.147	105.354	281.948	223.276	237.786	302	312.548	271.204	210.909	146.302	332.654	225.846	283.443	202.811	189.344	120.171	260.62	192.527	369.056	183.611	211.586	163.85	258.384	372.566	195.935	283.175	207.819	173.544	318.337	206.787	337.588	162.723	300.191
5-phosphoribose 1-diphosphate biosynthetic process	327.354	164.039	308.069	127.611	373.927	388.424	386.617	229.971	436.239	308.22	292.019	268.243	246.743	219.774	154.579	203.204	295.51	266.792	280.172	213.861	249.664	306.336	266.799	141.683	268.351	291.027	287.964	265.304	271.543	297.783	165.928	289.287	307.359	372.444	228.606	367.75	222.303	333.78	375.881	200.588	267.359	226.132	262.597	194.787	334.541	317.665	289.631	392.541	292.847
inositol biosynthetic process	334.416	340.326	309.54	482.784	319.727	248.355	319.225	342.837	222.523	137.663	172.324	93.258	289.988	269.911	339.951	307.15	265.331	157.902	332.334	370.082	409.371	56.0504	179.282	361.782	119.019	247.37	446.367	510.337	191.979	160.022	411.763	161.912	235.221	268.923	462.04	465.759	519.481	185.736	275.743	561.197	316.191	512.768	285.204	331.115	412.164	724.841	550.874	681.455	199.489
chitin catabolic process	37.8639	107.01	145.877	91.922	39.2089	92.013	134.246	210.574	103.815	140.033	52.2439	164.117	255.022	130.68	35.1559	45.9826	38.4549	11.6102	621.22	156.073	137.493	246.829	151.786	13.2289	167.997	177.237	193.568	53.967	183.394	14.8746	197.264	59.7605	128.418	73.7852	117.502	99.3174	67.2053	83.0009	180.913	240.736	66.9808	108.361	82.8058	95.3871	76.0727	314.759	370.513	256.803	324.838
N-acetylglucosamine metabolic process	655.077	547.715	913.867	488.294	634.727	550.393	617.089	882.122	679.834	491.755	474.238	521.94	614.719	382.177	498.01	419.416	688.498	217.671	628.063	563.946	583.388	405.08	489.034	490.683	442.399	352.674	616.126	517.405	365.258	469.375	581.379	391.28	525.487	626.446	583.855	744.148	560.322	491.18	818.15	825.56	744.13	622.483	665.421	479.038	689.064	1166.92	1008.87	1038.33	746.78
UDP-N-acetylglucosamine biosynthetic process	36.9982	18.8752	48.1893	22.0927	12.3448	27.6252	23.6346	10.6122	36.7484	11.3096	15.1276	3.46749	30.926	20.0901	0	28.1994	50.4599	57.1031	77.7848	35.8305	16.2559	15.9134	0	21.4467	22.3317	22.6299	29.9424	91.294	30.3809	17.8839	25.5055	19.4694	15.733	25.7387	81.3639	43.0199	63.6282	16.0115	53.4814	58.4004	35.4967	59.6317	15.7644	63.2474	42.6497	54.73	14.1342	0	14.5089
hexitol metabolic process	9.1785	22.6235	9.21132	33.3989	22.7114	13.2921	16.6092	18.3347	19.057	30.1751	11.3331	6.29064	0	12.1166	7.77472	0	0	0	2.40723	9.58291	8.52079	61.2251	19.7872	0	26.8351	6.08603	16.4958	18.4126	13.1754	0	0	6.37769	0	4.77851	29.1777	33.1162	16.8359	46.4265	7.67224	6.38868	18.7679	15.0023	9.45278	5.93504	15.2533	29.51	0	0	15.333
glucuronate catabolic process	281.156	566.101	423.952	401.336	323.799	371.659	472.635	569.004	450.092	622.56	451.549	717.583	596.295	393.377	398.445	348.028	371.507	547.501	434.64	335.421	450.67	662.533	653.678	325.625	543.886	486.893	365.425	323.228	598.686	496.984	435.519	472.848	409.367	433.267	399.82	348.027	445.173	635.153	584.059	497.418	332.106	613.216	381.933	580.127	301.364	866.185	781.658	793.183	763.322
gluconeogenesis	4115.06	3593.97	3914.56	4635.25	3952	3460.25	3584.9	3739.38	3754.54	3143.63	4064.93	3845.34	3603.91	4266.02	4871.41	3918.47	3714.73	4135.87	4099.15	4243.04	4752.72	3295.49	3436.31	5022.19	3334.84	3751.8	4593.88	4710.31	3349.31	3881.69	4155.65	3609.86	4156.47	3419.97	4474.92	4181.16	4021.94	3847.33	3656.51	4162.09	3726.9	4117.45	3958.7	4767.81	3771.73	3878.71	3104.2	3754.41	2914.74
glycolytic process	6543.49	5586.6	5597.81	6485.65	6762.31	6231.9	5924.45	5849.33	5666.55	5690.96	6454.43	5905.65	5644.21	5973.33	6942.46	6190.87	6309.06	6367.17	6532.14	6460.63	6879.18	5327.3	5497.27	6878.52	5053.34	5416.5	6558.2	6390.99	5322.81	6099.11	6776.52	5662.65	6935.78	6104.81	6751.67	6083.37	6002.92	5790.46	5620.21	6644.37	6364.73	6225.25	6781.09	6721.44	6343.75	5773.52	4770.64	5808.38	4630.42
glyoxylate cycle	164.635	21.9682	217.33	21.1978	149.789	136.585	163.096	142.23	148.633	74.8218	95.2023	12.4818	24.9153	11.0913	28.731	22.3294	130.092	36.5252	33.4764	0	27.6975	0	23.9662	29.1687	5.20555	0	104.99	26.294	15.0796	47.2843	96.4438	87.2956	41.7771	119.107	28.7886	120.841	17.5661	58.8378	136.685	57.1926	126.541	37.1517	112.814	49.5352	129.311	89.7243	103.708	94.6063	35.0624
tricarboxylic acid cycle	1943.36	1204.05	1683.59	1053.75	1764.86	1873.62	1596.96	1584.63	1838.65	1256.71	1443.26	1049.1	1125.03	1255.08	1258.9	1309.76	1740.62	1095.35	1214.89	1357.76	1208.95	938.449	1105.93	1139.73	1121.25	1102.51	1750.7	1259.36	1071.89	1410.52	1725.24	1671.79	1548.36	1917.79	1418.03	1816.82	1312.11	1315.74	1766.05	1382.81	1700.03	1411.13	1473.86	1315.31	1655.4	1355.33	1214.8	1232.25	921.472
isocitrate metabolic process	192.862	242.568	173.622	146.666	158.38	312.084	181.262	112.97	376.12	507.422	339.339	326.99	249.864	205.357	175.687	269.622	262.238	507.158	233.493	208.927	206.313	506.974	421.829	103.481	447.641	426.275	242.453	192.704	402.409	458.731	231.81	343.338	287.936	319.864	265.401	199.274	217.429	497.231	345.984	130.485	195.881	162.508	209.949	230.566	185.031	428.622	396.429	357.01	569.62
fumarate metabolic process	20.2791	0	24.898	19.1488	30.5513	19.1539	56.8	25.8575	48.4452	44.6219	21.1539	23.7948	61.4934	56.3871	19.1683	42.115	44.7187	35.5929	27.2359	58.5283	12.8277	21.7879	33.7069	10.9111	34.1304	30.7701	51.8434	62.3316	45.8412	18.0023	8.73565	8.549	8.96919	18.9718	68.6489	21.0525	45.6572	10.487	55.8664	40.2468	35.1548	75.7157	27.4148	44.9264	21.7897	36.4803	42.5735	41.7488	36.2754
malate metabolic process	1059.83	882.077	840.498	923.23	1086.69	911.106	1077.1	969.375	980.192	718.962	1061.87	951.389	934.242	1004.53	1184.27	1028.58	994.646	790.093	800.596	1062.33	984.37	721.093	928.389	1027.9	793.666	771.012	1017.69	826.668	866.839	857.511	1089.37	1000.56	1109.81	819.94	899.744	938.036	893.395	842.787	810.876	893.43	995.49	2233.17	972.615	976.675	999.185	866.938	727.442	925.084	587.647
adenine catabolic process	26.9273	20.8689	88.5882	18.9141	68.6187	27.3809	14.2437	7.87494	82.1006	49.0634	30.0346	23.5524	34.3425	15.3916	36.3496	55.6243	96.1682	0	110.917	91.3889	38.1045	24.1405	6.10345	33.0473	20.846	11.3798	37.645	165.916	30.5302	20.0499	12.1401	14.026	14.582	46.4408	238.579	23.2256	137.838	21.491	85.7824	112.596	23.6938	129.701	24.9154	73.7794	61.5919	74.614	84.9745	44.9349	27.8622
guanine catabolic process	4.89888	6.53347	5.36596	0	0	0	0	0	5.43565	14.7012	0	9.10189	0	0	0	0	0	9.9	5.09452	0	3.85878	45.2053	8.87875	0	8.99407	23.703	8.42117	8.17033	29.5304	21.4425	17.0629	5.67137	0	0	0	4.497	12.3152	0	18.1152	31.1435	6.6651	13.0773	4.28637	0	0	0	0	0	19.8345
adenine salvage	85.5057	180.427	178.552	99.0471	80.6204	101.882	136.124	161.323	175.811	193.506	128.355	237.78	190.865	75.8703	93.0898	43.4966	173.135	106.937	241.394	103.522	117.187	217.876	175.294	187.574	126.102	207.552	154.75	180.93	126.022	115.67	178.579	148.13	199.09	79.1159	178.726	95.9784	163.037	222.69	199.07	185.046	141.411	252.035	133.697	137.34	166.258	412.608	391.393	317.351	331.388
GMP biosynthetic process	1835.31	1472.24	1510.26	2217.28	1974.42	1632.35	1760.98	1550.62	1626	1602.54	1794.73	1830.8	1346.33	1913.87	1930.15	2086.33	1831.34	1866.12	1603.65	1735.44	1787.17	1304.84	1505.39	1966.44	1655.74	1323	1877.19	1669.7	1599.82	1945.19	1974.13	1831.17	2168.44	1873.95	1733.25	1704.72	1616.43	1732.69	1569.94	1947.36	1730.81	1548.06	2008.21	1678.84	1850.78	2125.36	1597.9	2084.19	1575.45
GTP biosynthetic process	243.528	19.6831	223.915	13.3441	191.027	200.66	175.275	148.747	98.3344	119.105	96.9204	0	35.4797	183.46	18.9251	0	177.802	13.8357	50.5623	4.63463	45.8792	8.50943	26.1676	0	3.46896	0	62.7956	23.4781	18.216	87.2519	64.7478	74.7732	20.9042	225.65	26.2475	111.076	36.7428	135.773	164.889	19.6404	249.123	34.9473	124.046	20.3869	179.461	0	0	76.0718	0
'de novo' IMP biosynthetic process	4374.1	3297.16	3867.5	3408.15	4241.4	4183.36	3988.74	3621.65	3965.52	4416.79	4338.51	4188.89	3338.03	4227.75	3824.77	3759.78	4154.7	3734.82	3349.69	3153.45	3726.89	4163.7	4000.27	3653.03	3818.45	3322.47	3519.38	2737.89	4021.46	4642.37	3393.49	4296.81	4654.62	4398.93	2894.74	3954.63	2718.37	4138.83	3810.33	2971.9	4168.61	2869.11	4005.29	3225.36	4076.99	3212.59	3496.09	3371.32	3610.36
'de novo' pyrimidine nucleobase biosynthetic process	3267.69	3177.26	3762.63	3029.33	3187.54	3620.19	3841.09	4223.09	4227.49	2985.9	4721.01	3870.87	3149.94	5447.63	5943.88	4035.62	3210.19	3294.82	2567.94	1990.73	3742.6	2585.85	5172.08	3334.12	3683.19	5273.73	3459.45	3388.4	2471.33	4436.74	3215.12	4098.15	4183.2	3032.59	3583.89	3001.17	2238.49	2710.43	2423.45	5456.73	3674.51	4116.51	5463.41	5738.61	4664.25	2221.81	2151.49	2100.12	2103.74
uracil salvage	165.034	230.548	158.429	224.041	135.602	300.235	275.612	83.994	320.851	332.213	150.942	249.265	215.902	246.921	239.278	268.008	264.743	338.652	302.461	198.804	295.251	381.477	237.564	105.765	385.401	342.949	205.666	230.613	342.634	378.849	237.175	318.785	412.629	266.048	250.854	286.536	273.897	282.325	319.217	203.47	177.481	128.255	181.643	233.981	232.083	335.117	378.046	429.879	421.445
dUMP biosynthetic process	139.81	79.0073	257.234	77.8953	116.199	186.382	144.242	184.891	200.342	101.261	67.1554	41.7527	42.9075	77.0121	10.0412	43.6454	127.114	38.8742	184.332	33.1301	56.1375	25.9075	61.471	153.381	82.438	14.3243	267.235	152.864	33.618	130.621	276.028	106.417	174.007	191.457	91.583	275.044	113.114	66.955	266.692	263.919	161.068	222.815	151.172	69.0125	100.463	255.991	78.3271	221.087	146.153
UTP biosynthetic process	243.528	19.6831	223.915	13.3441	191.027	200.66	175.275	148.747	98.3344	119.105	96.9204	0	35.4797	183.46	18.9251	0	177.802	13.8357	50.5623	4.63463	45.8792	8.50943	26.1676	0	3.46896	0	62.7956	23.4781	18.216	87.2519	64.7478	74.7732	20.9042	225.65	26.2475	111.076	36.7428	135.773	164.889	19.6404	249.123	34.9473	124.046	20.3869	179.461	0	0	76.0718	0
dTMP biosynthetic process	622.112	560.194	662.23	563.909	690.093	447.197	568.909	691.646	496.715	548.181	460.342	568.454	437.951	555.147	707.973	749.188	626.949	755.147	573.184	439.44	583.167	526.816	697.175	787.167	565.252	650.726	659.566	567.068	479.733	516.284	659.525	585.292	636.622	551.096	508.252	631.803	486.604	433.915	598.601	786.242	524.433	646.217	603.337	618.705	757.315	822.539	611.688	938.111	683.278
dTDP biosynthetic process	223.138	50.2791	140.343	26.6107	72.0152	118.424	105.33	93.3451	201.512	65.1785	98.9995	36.0749	91.8158	58.6462	22.475	75.1622	165.7	42.5262	83.6004	60.3171	122.223	18.4851	25.8253	93.0263	25.6493	31.5971	94.6656	112.858	30.9921	96.9394	45.8243	97.0873	69.2726	174.306	138.798	129.899	60.0765	63.8782	169.907	68.0932	127.177	56.9966	113.517	22.1535	133.577	52.6232	17.9014	11.4887	25.7029
dTTP biosynthetic process	730.055	377.07	555.967	454.801	662.862	452.762	590.414	555.103	550.936	404.582	432.497	283.124	264.992	382.81	427.992	590.165	611.097	412.619	480.571	331.377	505.771	154.36	301.055	589.123	264.258	332.208	587.644	553.732	293.416	359.59	525.923	490.519	461.162	599.862	485.846	619.8	367.505	333.361	569.203	584.598	529.666	489.495	553.498	396.188	688.253	519.796	275.77	474.345	246.296
DNA topological change	6463.99	7471.03	6508.9	8112.8	7033.58	6891.92	7538.68	7144.94	6843.08	7253.02	8486.42	9009.48	7448.11	8023.3	9277.79	8631.43	6817	8257.48	7358.31	7643.13	7403.9	6618.51	9044.27	9523.11	7503.36	7907.42	7229.14	7374.5	7591.63	7716.25	9046.4	8751.52	10671.1	6976.77	8757.96	7344.04	7163.24	7099.54	5866.77	7050.34	7813.47	7113.53	7270.51	7722.07	7363.41	5685.86	6285.42	6296.63	7371.8
DNA unwinding involved in DNA replication	156.632	94.825	175.381	67.1538	104.472	108.397	138.382	219.498	189.991	154.096	92.5917	142.283	162.841	85.4718	8.34296	41.8252	122.04	45.4234	88.8226	86.5696	156.926	177.883	110.329	40.6916	132.982	91.2844	131.265	44.3669	112.501	121.248	93.878	122.102	146.248	125.8	70.542	141.99	104.951	106.354	194.663	113.222	160.515	82.1387	121.637	102.984	139.478	162.64	225.312	156.824	210.813
DNA replication, synthesis of RNA primer	838.433	680.952	897.88	652.564	708.88	828.861	948.275	903.063	836.366	720.337	733.539	818.08	740.738	720.971	581.227	737.574	821.456	633.307	739.353	644.46	726.057	708.138	953.428	708.465	767.118	590.167	716.268	718.746	693.524	733.44	753.996	723.849	934.783	884.067	725.374	847.343	702.072	720.527	886.738	788.733	943.668	785.715	882.149	843.165	957.955	718.493	724.828	645.234	762.867
DNA replication initiation	867.906	1422.95	1381.52	987.447	1015.35	952.182	925.991	1432.04	1014.21	795.192	912.8	933.875	1485.94	690.935	793.977	1037.9	1038.21	765.022	1196.99	1286.96	1218.63	807.101	968.21	804.905	1096.33	1027.93	1187.94	1178.71	1015.04	738.171	1163.44	884.259	619.858	937.695	1360.21	1210.62	1315.6	888.883	1348.9	1630.12	951.793	1477.29	862.468	952.901	934.064	914.326	1753.96	967.299	987.635
regulation of DNA repair	35.4261	57.9004	101.511	7.48548	22.9805	17.409	22.5839	66.1239	37.9728	0	33.8326	80.6774	33.7152	22.2666	34.1052	28.8701	35.6405	55.2752	111.643	185.759	29.3538	38.9612	0	18.7475	38.7311	15.5586	24.287	42.2087	77.5524	121.364	35.8909	23.6951	139.499	35.6434	154.766	73.1483	76.7728	40.9291	48.833	104.003	30.3367	50.6798	7.31122	85.6018	32.4128	110.579	17.7579	92.6028	28.1938
base-excision repair	1395.84	1101.91	1433.48	1081.18	1176.51	1335.25	1319.27	1453.36	1487.01	1327.84	1341.07	1362.95	1380.77	1353.43	1343.92	1283.9	1511.06	1478.41	1524.86	1450.53	1378.41	1453.81	1208.43	1265.16	1212.31	1190.36	1217.99	999.234	1169.54	1449.25	1124.88	1568.27	1509.65	1399.57	1326.35	1272.05	1029.17	1441.37	1278.23	1108.99	1332.94	1080.54	1326.27	1328.51	1252.13	1368.41	1561.3	1287.96	1323.99
mismatch repair	1705.57	1873.17	1864.74	1920.76	1572.9	1580.53	1485.81	1766.01	1641.5	1439.67	1441.22	1671.3	1724.96	1474.79	1493.19	1698.75	1665.32	2352.18	1755.05	1735.82	1917.57	1289.62	1546.96	1686.75	1530.32	1473.85	2116.97	2136.35	1804.28	1391.42	1805.85	1467.4	1371.54	1799.63	1969.13	1644.87	2127.2	1469.06	1942.38	2031.67	1609.85	1914.93	1633.85	2005.34	1778.71	1907.11	1783.32	2209.1	1592.13
double-strand break repair via nonhomologous end joining	4.2321	0	11.9452	0	21.7497	0	0	0	13.2857	0	6.40956	0	0.277419	12.8751	0	0	10.6347	81.3464	17.787	0	0	3.46281	0	0	0	9.13773	0	0	0	12.7888	8.40759	9.47976	6.42086	3.47499	0	0	18.8451	39.1801	0	4.12556	7.45035	1.18284	3.80079	0	2.99426	26.1887	0	4.77004	12.0026
DNA methylation	1926.55	2541.1	2414.48	2948.39	2297.05	2178.34	2110.13	2172.04	2154.88	2265.31	4045.93	2512.26	2665.44	2769.01	3250.41	2973.1	2575.67	4171.34	3160.58	3255.89	3204.03	3001.3	3605.93	2800.95	3168.38	3428.63	2683.2	3026.98	3362.21	3191.44	2744.88	3108.61	2295.4	2443.31	2635.26	2100.61	2956.73	4018.89	1866.02	2190.14	2060	2181.28	2292.03	2927.03	2206.81	2214.99	2383.92	2610.03	2469.19
DNA dealkylation involved in DNA repair	195.249	0	112.772	9.67937	122.114	133.772	71.3664	139.988	134.206	77.2083	72.1297	58.5866	25.8762	83.5025	0	7.30736	98.1318	0	34.5985	11.5041	32.8684	5.55457	0	0	0	0	95.0509	0	12.4405	39.8739	21.2719	104.429	61.7143	142.248	0	90.5638	3.11664	60.6613	100.011	0	256.55	22.8155	151.517	7.00076	204.268	0	32.6009	23.0445	10.0126
transposition, DNA-mediated	37265.3	63374	35757.5	46822.3	34611.6	36630.4	35996.2	30772.5	38061.5	44806.2	23891.5	41277.7	57333.2	35458.2	32842.2	42141.7	37749.8	43422.1	43813.1	50867.4	43109.3	56982.4	38943.4	37790.1	53283.2	66941.5	43481.5	58698.5	46714.3	36989.5	30566.5	35713.3	30722.3	40124.8	47563.5	37712.4	63011	35321.8	40269.9	46111.4	32102.5	51845.4	29749	45153.6	37237.6	30979.6	37514.8	32420.5	43831.8
nucleosome assembly	8.08192	0	0	15.1888	0.668319	0	10.3495	2.80976	0	0	0	0	7.90895	36.8862	6.9542	5.34516	36.1337	0	119.709	23.0098	0	0	0	0	12.1295	0	0	6.5878	11.3126	0	3.40539	0	0	3.13852	6.8744	3.9071	34.5238	4.965	19.875	0.290492	3.67189	11.7813	1.71861	26.3985	16.2685	45.1624	0	11.5903	0.228238
DNA-templated transcription, termination	2673.42	2306.16	2523.98	2829.54	2517.79	2635.33	2826.67	2443.03	2342.14	2091.56	2584.64	2850.81	2353.73	2704.07	2612.23	2482.11	2299.5	2354.19	2386.61	2494.69	2565.42	2134.48	2415.29	2782.2	2510.52	2258.42	2561.4	2446.07	2368.64	2488.11	2388.21	2644.8	2538.03	2468.22	2621.45	2403.29	2262.47	2358.6	2421.22	2510.43	2710.88	2358.05	2927.89	2676.98	2718.62	1917.85	2044.75	1925.44	1784.74
transcription initiation from RNA polymerase II promoter	5.222	0	0	0	0	1.83305	0	0.342309	6.06543	0	0	1.99743	25.1914	0	0	0	8.30813	0	29.2706	12.2833	5.12038	0	0	0	0	23.7897	0	0	0	25.7962	0.28268	0	0	0	0	0	21.0887	0	0.311841	15.7352	9.23967	0	1.07769	65.5101	9.52164	26.4839	16.1765	4.58716	0
mRNA polyadenylation	14.9112	14.7884	17.9647	10.325	11.8512	7.78406	9.72632	5.69388	6.64931	13.2836	3.2291	22.7911	8.71872	12.5852	12.0892	9.10312	17.8889	13.4458	18.9082	7.58987	16.8724	11.1403	12.5603	6.82276	24.3794	14.2293	7.61514	12.0711	22.5475	18.9678	17.5895	16.7323	23.0002	38.6732	18.8284	30.185	32.1389	15.7355	18.8701	31.2916	5.90015	20.8374	5.66988	4.61283	13.4539	5.3327	60.3967	0	0
tRNA splicing, via endonucleolytic cleavage and ligation	14.6727	0	3.76178	24.3494	27.2506	23.9658	0	0	25.2652	0	16.4569	0	9.46725	47.7445	27.4787	27.327	0	0	27.8179	36.0625	43.4328	87.5557	47.6621	20.8174	9.84204	34.8837	44.5992	43.4213	25.0824	13.0147	27.073	39.3425	5.37924	34.2264	0.514433	18.9421	27.1635	103.619	15.8389	0	8.93521	24.0834	35.236	14.4081	23.1931	0	9.47399	0	24.0591
translational termination	552.118	370.633	378.119	403.877	371.358	316.551	568.814	456.144	362.377	230.615	460.818	379.712	467.294	384.851	581.558	428.199	437.572	446.444	425.427	452.422	438.316	406.474	422.278	638.034	305.673	317.375	412.85	443.459	336.089	384.328	398.19	367.276	483.849	402.796	296.081	507.223	404.187	357.161	466.644	277.57	351.384	342.509	361.572	384.117	300.373	143.377	262.994	145.037	337.103
alanyl-tRNA aminoacylation	629.333	531.449	594.557	536.978	560.603	604.871	641.745	560.388	573.002	495.622	562.874	525.745	388.518	590.981	707.746	595.386	635.918	422.187	516.757	436.246	540.5	388.717	466.606	509.009	503.219	448.141	536.337	566.31	603.264	494.426	646.606	528.866	576.264	549.682	606.443	531.955	568.96	485.248	502.55	636.958	613.234	613.046	641.466	510.099	566.389	621.012	521.045	702.787	512.948
arginyl-tRNA aminoacylation	812.765	633.404	713.899	935.042	640.238	567.244	614.84	652.897	689.09	401.239	565.748	517.96	492.797	854.267	1054.34	665.333	646.15	735.244	693.742	909.279	938.158	404.784	609.649	884.278	434.398	432.403	882.079	710.736	422.302	470.531	699.83	598.316	805.716	750.578	669.744	865.265	726.2	488.383	698.028	732.165	651.684	744.35	828.014	651.621	752.431	730.191	385.053	623.385	357.272
asparaginyl-tRNA aminoacylation	839.465	990.762	804.246	836.351	779.659	815.768	954.562	759.693	821.663	512.231	759.037	616.383	862.059	785.167	962.179	779.721	788.742	779.199	689.656	962.968	985.353	507.453	732.074	921.574	803.342	618.04	895.759	649.249	608.681	676.6	681.539	759.248	757.78	725.537	742.702	796.273	743.173	742.217	720.288	718.596	683.497	912.072	738.63	808.349	709.283	921.116	605.6	912.356	588.792
cysteinyl-tRNA aminoacylation	694.839	871.229	725.804	718.373	835.096	805.244	643.664	666.019	654.934	860.481	708.72	802.359	700.965	1024.68	904.548	735.279	725.287	673.393	676.695	839.357	855.419	554.256	950.327	924.514	633.964	849.398	874.493	858.476	633.756	764.407	718.424	771.333	858.638	676.604	819.882	773.794	716.99	700.573	594.828	713.152	755.29	754.676	715.937	758.209	755.952	883.536	745.732	689.793	626.902
glutamyl-tRNA aminoacylation	1168.74	1139.35	1052.68	1424.86	1267.14	1147.92	1295.72	1053.89	1096.96	1108.52	1189.25	1118.19	1010.39	1330.96	1811.89	1294.4	1148.83	1148.56	1089.54	1095.75	1408.92	917.838	1106.55	1477.07	964.917	1013.56	1167.15	1259.72	1037.39	1153.32	1318.11	1137.42	1394.93	1082.52	1187.76	1114.88	1075.73	981.761	866.2	1241.78	1216.54	1215.96	1428.45	1119.15	1227.58	1063.15	923.892	1038.57	914.809
glutaminyl-tRNA aminoacylation	689.719	610.366	618.705	798.776	756.134	655.847	699.779	593.614	750.329	673.249	757.904	601.256	695.508	740.543	976.233	691.216	752.102	832.221	644.676	714.345	753.629	682.509	676.462	842.196	588.248	656.949	648.03	720.637	648.147	696.013	655.743	752.305	670.188	581.233	658.591	675.785	573.107	624.467	559.463	601.602	625.568	616.62	728.475	669.715	647.97	665.733	589.047	662.694	643.486
glycyl-tRNA aminoacylation	941.464	985.689	812.174	1075.38	950.986	909.652	831.974	755.562	895.875	885.903	863.763	958.383	806.904	1106.99	1160.08	1041.76	1044.04	1227.39	948.012	1182.25	944.993	835.746	860.77	1083.54	842.225	862.366	1061.94	1019.82	934.437	1009.88	1005.62	773.681	1150.14	913.97	1001.94	1050.65	1030.82	911.447	887.429	1044.38	908.982	983.749	935.302	959.56	985.57	1388.66	929.741	1355.9	840.698
histidyl-tRNA aminoacylation	632.117	442.378	554.175	577.006	602.413	505.038	560.635	590.519	522.821	487.311	608.9	498.67	392.24	553.077	597.928	558.188	562.606	418.089	436.183	530.639	577.558	449.858	571.641	602.61	469.055	452.691	661.681	599.345	411.119	581.095	520.057	515.639	694.234	512.578	444.032	522.345	488.421	560.807	498.158	579.415	567.192	479.839	581.814	530.892	565.759	388.108	407.47	411.98	389.422
isoleucyl-tRNA aminoacylation	779.969	725	837.413	861.299	871.877	772.059	947.844	809.784	896.607	790.927	922.598	682.689	684.877	840.971	987.611	922.216	806.04	851.058	845.588	888.647	898.835	631.99	911.398	1002.57	704.862	798.439	862.746	756.208	735.112	881.573	878.362	857.47	976.176	773.739	780.368	864.052	779.349	895.512	717.491	831.619	666.835	775.666	859.734	852.578	722.545	629.117	644.438	639.275	637.011
leucyl-tRNA aminoacylation	1026.14	1129.05	1012.96	1295.93	1148.69	941.1	1116.86	1023.26	1101.89	987.447	1185.98	1184.48	899.687	1325.94	1536.28	1407.92	1113.46	1342.91	1044.73	1106.81	1194.2	973.268	1128.41	1372.18	1033.03	923.079	1095.79	1163.83	1117.62	1026.02	1225.69	1013.84	1287.34	939.26	1238.98	1080.56	1017.07	1089.05	950.271	1099.28	1020.19	1173.22	1093.95	1169.59	1112.6	1040.28	930.857	1076.62	955.885
lysyl-tRNA aminoacylation	879.564	830.798	809.012	890.244	835.379	985.877	890.467	878.506	834.642	805.934	852.903	734.171	681.066	792.399	1090.99	953.419	852.371	922.505	853.451	967.162	991.162	706.805	798.342	992.857	762.812	638.561	929.76	982.735	767.012	837.396	1026.51	850.23	1015.24	883.321	958.324	947.339	884.477	673.147	748.999	954.566	892.854	884.712	860.568	859.481	910.475	1082.57	912.835	954.26	685.825
methionyl-tRNA aminoacylation	929.718	1006.35	1029.6	1384.3	999.056	885.6	1056.44	995.025	1053.99	753.049	946.768	722.324	1027.07	1095.11	1491.12	1034.23	1001.01	763.026	941.864	982.069	1163.33	836.106	1010.64	1134.17	887.697	928.701	1018.13	941.686	937.666	941.154	1075.94	944.537	894.3	934.28	858.716	1214.69	1059.08	965.282	749.316	943.08	894.568	877.174	942.055	946.3	811.178	1002.16	849.011	865.771	806.362
phenylalanyl-tRNA aminoacylation	1429.33	1305.76	1226.18	1371.95	1357.37	1344.91	1359.76	1208.35	1413.47	1115.49	1422.45	1300.31	1177.97	1348.07	1617.84	1410.6	1302.89	1313.74	1210	1433.72	1481.4	1195.83	1235.34	1574.37	1247.56	1198.11	1300.97	1461.99	1215.87	1306.22	1474.74	1348.89	1636.75	1371.76	1345.91	1462.39	1280.41	1176.22	1102.84	1497.77	1407.74	1476.66	1303.04	1227.96	1498.02	1116.38	1062.58	1232.03	935.428
prolyl-tRNA aminoacylation	1748.94	2252.95	1930.92	2367.65	2074.7	1530.57	1774.67	2128.53	1622.64	1323.02	1932.72	1425.14	2102.7	2832.35	2829.39	2034.5	1711.71	1990.07	1674.87	2321.64	3034.96	1051.88	2004.57	3258.46	1356.49	1542.38	2226.47	2053.6	1604.16	1597.12	2096.61	1503.91	2271.88	1378.72	1783.06	2380.9	1915.36	1255.59	1389.73	1848.74	1347.46	2224.47	1511.28	2246.34	1588.83	1415.35	783.507	1166.94	760.746
seryl-tRNA aminoacylation	1358.94	1316.98	1261.75	1623.17	1220.86	1134.92	1198.98	1181.51	1096.07	1251.69	1399.5	1058.93	1401.15	1298.85	1449.62	1756.38	1461.51	1348.51	1553.46	1652.09	1596.32	970.932	1138.05	1668.64	1217.41	1331.62	1418.14	1571.01	1187.71	1204.02	1523.69	1374.95	1517.61	1480.22	1394.26	1422.79	1583.54	1434.85	1150.21	1344.2	1378.83	1473.7	1430.71	1484.98	1508.36	1456.44	1395.86	1400.61	1154.32
threonyl-tRNA aminoacylation	1165.83	1321.47	1012.54	1429.23	1238.44	1037.12	1114.56	992.381	1121.48	1104.97	1207.65	933.826	1146.54	1369.98	1572.48	1223.7	1079.77	1046.82	1036.44	1234.5	1202.51	801.875	1088.45	1350.64	1001.12	1006.31	1228.46	1256.61	1010.83	943.992	1320.92	1099.42	1209.81	944.729	1219.57	1208.96	1174.27	995.394	918.534	1200.48	1043.68	1174.31	1204.22	1268.95	1124.26	1113.57	882.442	954.047	840.373
tryptophanyl-tRNA aminoacylation	764.504	788.201	662.735	772.479	558.032	795.873	762.726	610.214	785.741	698.639	819.382	909.696	512.832	768.198	851.699	772.631	575.509	600.294	616.652	611.849	763.607	688.242	618.762	608.974	736.864	571.166	719.217	659.15	617.881	875.623	910.836	739.285	925.383	766.295	611.97	682.42	591.552	653.761	644.885	752.403	791.242	813.263	900.402	715.739	844.28	539.946	421.356	472.782	561.069
tyrosyl-tRNA aminoacylation	959.083	1021.73	809.434	1265.49	968.489	1067.12	1056.4	876.725	1041.35	938.365	953.586	1010.03	849.388	1225.96	1425.72	1280.87	974.911	1027.49	1056.02	1082.55	987.914	880.965	1097.3	1105.4	1038.53	946.226	1063.37	1024.67	1041.02	840.531	1035.61	1096.69	1272.8	897.835	1143.67	1022.23	1086.06	878.347	801.029	980.043	1144.89	1178.38	1043.85	1288.72	1172.38	1059.24	843.681	1061.78	805.944
valyl-tRNA aminoacylation	1008.05	976.314	1082.76	1206.41	1087.59	1007.3	1009.93	976.446	861.48	817.444	1256.58	1168.24	1023.42	1157.59	1548.25	1295.3	911.015	1230.5	938.426	1089.78	1172.27	724.131	1279.06	1666.28	834.601	752.615	1144.19	1037.43	920.579	1027.59	1244.72	1045	1487.89	1105.31	1058.46	1148.35	897.533	890.106	772.851	1055.58	1114.33	1165.66	1169.19	1129.25	1153.41	562.46	513.326	662.046	568.094
regulation of translational initiation	2.95404	0	20.7609	0	0	0	0	0	0	0	0.127885	0	7.90895	0	0	0	0	0	0	0	0	0	0	0	0	0	0	0	0	0	0	0	0	0	3.48799	0	13.7655	0	4.64768	0	5.24176	2.39272	0	73.7307	3.40629	20.7774	1.73941	34.641	0
regulation of translational termination	516.672	678.085	538.304	813.79	600.225	486.881	542.407	510.75	538.61	513.55	648.745	636.052	532.641	610.104	961.021	719.906	539.88	799.954	732.743	771.233	785.096	508.035	719.248	776.962	675.243	554.735	708.273	715.466	740.11	543.283	643.365	594.051	862.931	626.675	776.087	629.619	749.875	658.423	546.481	662.344	605.417	647.318	595.298	695.079	651.12	877.306	546.943	688.454	694.128
regulation of translational fidelity	508.109	170.462	366.239	257.195	398	525.628	272.755	339.354	342.237	600.355	277.308	337.857	241.531	222.999	24.0809	234.353	313.883	331.255	142.664	217.341	148.688	418.001	387.919	220.135	160.64	409.594	86.8113	256.887	332.278	368.519	230.406	451.23	221.944	451.202	243.052	332.669	146.907	363.987	272.07	111.407	206.494	140.937	361.485	197.777	182.988	285.023	178.723	72.1135	174.16
signal peptide processing	13.1276	20.9911	55.8006	28.8427	24.1526	10.2106	17.9073	73.2878	27.643	5.25989	29.0696	18.1919	0	0	14.2829	21.8516	0	0	17.2193	0	35.2101	0	6.1101	0	30.5822	0	48.7622	5.68276	16.2243	3.00297	16.6478	17.9614	6.48903	16.5214	36.0971	30.3567	14.4637	16.5645	61.5087	74.5463	16.2936	27.5218	33.0847	21.8334	26.79	51.4267	104.347	54.1346	37.3533
protein dephosphorylation	49.7819	52.9116	31.4746	42.2216	31.5092	18.653	17.4895	35.3334	45.2354	15.7292	29.668	6.0252	47.4387	33.878	16.1216	28.2356	64.1788	23.8013	37.3049	66.4563	12.2024	20.2697	32.7951	12.224	28.7181	16.9482	0	26.0852	3.69549	23.0474	50.9863	17.7075	3.07375	52.2839	82.6001	47.7975	52.6643	0	52.2178	27.1596	15.8902	34.5717	6.7923	34.5873	26.7488	49.926	60.8243	34.4296	11.4401
N-terminal protein amino acid acetylation	54.1439	48.6085	114.688	74.2676	32.2783	47.907	75.1767	100.604	107.068	62.9587	84.0516	157.236	116.531	120.521	73.0074	32.2609	61.442	70.6396	136.449	123.586	87.1234	94.6933	72.2454	33.7001	99.4695	14.7204	84.742	78.4457	45.8898	55.2904	117.526	71.8598	69.4082	93.4802	161.72	75.5271	114.609	45.2805	134.487	130.017	31.2507	92.7001	40.304	75.1642	137.381	55.4001	145.616	82.7376	103.439
protein deacetylation	0.212755	0	0	0	0	6.79892	0	31.461	0	0	0	0	6.10822	32.0021	0	0	0	0	0	0	0	0	0	0	0	0	0	0	0	0	0	0	0	0	0	0	4.55942	0	8.84312	0	3.5241	0	4.04643	3.17033	0	21.9784	0	1.27404	0
protein N-linked glycosylation	6.84218	54.1241	19.3348	24.7738	18.9655	99.2738	61.9866	9.95583	57.3677	152.081	78.3367	98.6774	87.1547	77.7706	19.2827	0	25.7713	50.0945	45.6659	18.1742	27.0612	97.3873	115.454	26.9404	116.806	86.496	12.169	50.5588	133.302	31.5307	24.2159	42.5528	85.8065	17.8265	50.874	33.4195	32.841	40.5088	61.477	33.5705	30.8061	53.7746	28.3453	35.141	37.3829	33.3644	42.4329	52.9165	160.686
protein O-linked glycosylation	4.1852	7.16837	2.6726	0	0	0	0	10.7818	8.71009	0	1.46547	0	19.2906	54.7807	0	0	0	0	0	0	0	0	2.10613	7.95084	0	4.19417	0	0	0	5.11698	4.72708	0	0	0	2.67538	10.7576	9.01808	0	13.8555	0	4.95569	3.5405	0	3.57892	8.46003	17.4034	0	4.57396	0
misfolded or incompletely synthesized protein catabolic process	159.015	245.23	220.119	216.699	154.5	213.75	275.333	217.135	258.048	214.005	247.808	272.471	252.428	211.136	259.819	210.424	178.083	256.018	237.697	175.668	290.649	318.765	321.446	291.31	308.293	219.123	221.116	182.941	272.25	226.677	299.381	188.107	296.891	217.639	195.379	224.041	248.586	271.628	233.269	227.507	198.61	220.621	266.226	255.767	220.044	107.746	155.386	124.644	194.521
asparagine biosynthetic process	228.986	456.917	348.047	235.584	238.118	394.424	351.015	259.309	452.215	624.825	431.156	513.837	447.16	246.192	218.453	382.289	336.712	371.454	457.366	390.758	410.46	925.101	800.467	216.527	709.791	653.951	301.556	523.851	590.404	342.853	298.204	329.646	396.653	266.845	524.004	285.045	458.176	652.139	468.805	407.476	281.374	366.622	254.779	364.431	326.436	414.268	658.252	459.011	875.65
aspartate metabolic process	125.816	147.224	131.573	150.931	132.381	147.706	116.749	134.218	150.767	379.516	194.682	325.021	219.013	201.831	142.781	233.43	181.737	417.419	204.951	239.447	172.593	346.836	319.666	239.187	325.152	312.613	167.685	106.495	293.233	396.265	90.2381	232.861	179.198	229.977	174.715	142.392	156.325	363.115	185.136	90.7194	122.241	91.5533	120.294	210.134	118.903	327.583	367.258	469.922	411.967
cysteine biosynthetic process from serine	902.91	486.418	756.685	449.538	837.606	854.076	997.848	652.746	670.443	920.682	772.327	576.488	553.053	589.269	390.819	474.602	771.004	630.471	503.669	385.393	594.719	706.017	780.602	339.933	593.52	517.34	650.497	335.288	707.048	1022.76	422.993	911.775	475.184	842.739	373.683	661.074	425.822	1039.41	747.038	382.351	676.365	311.797	692.351	498.512	567.694	625.102	763.875	748.925	775.184
glutamate biosynthetic process	530.954	413.156	475.979	630.359	452.365	550.256	644.076	526.433	570.595	650.672	545.177	638.9	462.029	535.13	553.552	696.578	512.639	800.215	522.083	356.293	576.16	869.034	795.169	405.868	767.404	716.67	484.602	466.268	755.392	656.56	395.646	646.677	571.242	669.877	441.503	617.191	443.431	790.752	601.801	319.496	477.874	334.531	550.792	458.088	511.443	675.12	838.012	750.659	968.741
glutamate catabolic process	6.86364	0	5.14013	0	0	12.6785	0	0	8.15132	0	0	0	49.1707	54.1767	0	6.53873	3.86286	0	28.1694	0	0	0	0	29.823	3.21457	20.6421	0	2.53225	6.64111	0	8.73565	7.09978	14.8944	0	0	9.07677	0	0	2.75743	0	10.8996	29.2274	8.053	30.7111	0	9.67653	0	0	0
glutamine biosynthetic process	234.397	280.131	285.306	229.819	273.935	332.615	435.83	217.548	378.474	446.783	312.979	330.998	293.813	343.28	253.107	226.874	308.061	297.245	352.2	261.723	265.207	426.596	431.884	230.134	470.099	370.523	334.886	269.426	382.588	490.589	384.956	372.979	524.472	402.271	337.447	347.554	317.927	431.983	449.84	367.735	314.592	293.039	297.331	302.468	299.535	413.074	489.932	564.04	495.656
S-adenosylmethionine biosynthetic process	1125.92	1208.39	2091.92	1434.92	1211.02	1230.84	1762.41	1623.8	1350.33	1112.41	2162.15	1802.87	2140.8	1547.85	1623.53	1206.84	1649.18	1481.52	1359.57	1310.76	1574.24	1191.12	1304.35	1345.5	2199.14	1352.33	1621.59	1633.95	1358.38	1778.89	1478.43	1315.65	1600.67	1513.7	1388.32	1424.6	1567.74	1637.36	1650.57	1771.43	2103.91	1163.19	1449.91	1348.92	1262.33	1856.9	3808.85	2738.81	2659.72
S-adenosylmethioninamine biosynthetic process	20.4379	113.9	2.55111	54.9852	48.1279	163.666	0	3.00273	3.50756	289.132	187.922	191.418	136.519	70.8969	60.1861	63.0315	65.2358	103.795	101.523	89.5069	57.0228	348.922	134.264	33.018	161.045	227.45	29.2261	33.5219	181.067	147.897	62.545	95.7198	69.2087	56.7787	108.896	43.0853	72.8115	268.297	5.4428	0	51.1978	31.7513	84.6407	70.9262	41.393	87.6051	199.062	113.003	240.817
L-serine biosynthetic process	526.86	543.922	473.643	749.171	508.371	483.786	556.501	466.796	481.157	615.054	769.327	807.775	645.55	620.963	755.447	731.688	451.629	762.387	772.731	640.488	767.787	748.388	871.49	916.335	694.851	623.157	509.671	573.017	694.655	950.732	778.391	758.874	758.008	668.763	721.703	685.83	596.145	844.199	548.128	574.709	625.446	712.183	493.851	708.132	603.967	669.57	547.882	607.317	601.134
threonine catabolic process	1115.51	990.37	1006.88	940.467	1221.65	980.051	990.385	927.89	904.44	612.9	982.306	750.783	713.797	885.203	1293.4	1092.06	879.809	774.613	808.815	893.588	1199.58	629.746	884.157	1209.44	731.706	740.021	1015.22	784.157	689.444	729.179	1007.51	971.727	1255.1	857.19	864.864	1119.55	936.008	799.012	869.057	830.542	884.398	923.418	932.923	921.595	908.298	536.966	291.037	534.479	432.564
tyrosine biosynthetic process	257.356	209.95	270.817	77.6595	207.843	236.387	304.076	231.98	177.795	226.939	106.423	113.526	114.878	224.073	50.219	135.809	256.483	24.9864	90.0658	73.579	191.954	122.451	125.33	37.7063	91.0452	104.395	252.767	89.2231	85.4583	115.814	127.856	138.505	154.89	151.22	135.989	207.034	95.2558	110.698	180.112	91.3026	152.052	69.0944	216.396	83.2208	188.461	85.1279	62.5811	118.943	142.403
protein import into nucleus	6.12482	0	0	1.71896	0	0	0	0	1.16775	0	0	4.76456	12.2127	0	0	12.8836	14.2253	0	0	6.89068	3.57028	0	0	0	0	0	0	14.2344	0	0	0	0	0	3.07618	0	0	80.8871	39.4783	0	16.1402	10.297	53.3709	10.8436	16.3388	1.4305	10.0144	0	44.241	3.07224
SRP-dependent cotranslational protein targeting to membrane	1703.83	1656.87	1627.99	1862.75	1528.51	1607.77	1648.18	1629.05	1476.84	1208.15	1574.8	1804.82	1251.36	1963.5	1800.19	1861.05	1502.81	1160.7	1468.62	1346.71	1733.17	1196.79	1598.55	2098.93	1367.46	1525.02	1752.63	1457.18	1319.88	1504.89	1826.86	1532.23	1882.58	1592.7	1569	1818.11	1626.54	1505.39	1656.94	1632.96	1621.28	1605.75	1749.79	1848.79	1591.88	1136.32	1186.11	1076.87	1013.02
protein processing involved in protein targeting to mitochondrion	236.884	628.638	304.94	267.112	415.822	731.555	206.455	303.782	221.07	1133.96	258.864	736.921	893.673	616.847	305.675	358.535	237.113	109.101	216.595	223.405	403.568	1503.7	837.379	329.481	1077.12	1219.74	574.353	475.884	962.954	222.791	321.982	199.944	508.862	240.481	318.45	296.547	460.859	372.957	313.273	470.171	334.666	499.481	311.883	496.131	251.913	679.932	949.637	494.507	1198.22
unsaturated fatty acid biosynthetic process	2.55459	0	0	0	0	0	0	0	0	0	3.99433	0	0	0	0	0	4.90826	0	10.9492	41.8881	0	0	0	0	0	0	0	0	0	0	0	0	0	0	0	0	4.87134	0	0	0	11.1038	0	0	0	0	0	6.77355	0	0
phosphatidylethanolamine biosynthetic process	264.886	177.601	303.129	146.158	229.53	287.693	221.576	236.375	214.816	139.823	199.231	237.008	133.19	138.394	116.357	157.269	214.325	149.668	151.049	174.066	167.119	106.397	131.665	248.452	90.912	44.2409	233.143	176.44	89.8639	141.778	252.488	234.661	259.931	240.422	140.306	278.589	143.916	173.873	315.607	212.383	265.258	204.236	303.113	149.568	280.714	211.546	116.017	119.903	104.494
glycerol ether metabolic process	644.292	300.383	865.406	202.15	562.096	505.059	483.295	849.193	422.018	270.666	347.364	251.408	526.25	260.541	186.895	128.917	514.921	265.524	302.001	332.252	94.6535	217.522	247.925	110.738	224.984	154.808	688.565	312.272	349.854	211.171	299.699	456.992	265.756	550.427	330.62	398.35	326.413	205.773	909.125	721.199	550.755	880.308	437.013	319.906	445.401	1001.4	1011.3	532.956	418.939
ceramide metabolic process	1.84674	0	0	0	0	0	0	0	0	0	0	0	11.4192	68.589	0	0	0	0	0	0	0	0	7.80187	0	0	0	0	4.81096	3.68048	0	13.0675	0	0	5.82308	2.67538	0	19.0406	10.3904	2.2324	4.96842	0	0	4.80284	16.0296	2.73932	4.18781	0	8.68361	2.39864
glycosphingolipid metabolic process	1.84674	0	0	0	0	0	0	0	0	0	0	0	2.31433	47.5238	0	0	0	0	0	0	4.72426	0	7.80187	0	0	0	0	4.81096	0	0	0	0	0	0	2.67538	0	13.6754	0	2.2324	4.96842	0	0	0	0	2.73932	4.18781	0	0	2.39864
NADP biosynthetic process	390.172	231.823	323.029	218.023	377.833	278.709	292.413	260.021	254.582	309.291	253.5	248.779	235.393	240.716	175.258	196.617	286.126	206.128	205.108	290.07	234.874	311.435	320.37	176.316	248.978	261.648	325.613	237.068	194.365	369.751	310.224	294.471	238.855	308.225	303.721	340.139	209.924	295.621	299.102	201.282	257.598	224.486	348.131	233.902	274.978	207.151	306.504	238.463	308.377
ubiquinone biosynthetic process	22.2822	18.0927	2.53243	29.8341	0	26.7951	0	10.6472	24.2452	9.29461	3.35004	27.8786	6.06574	49.4795	36.5213	45.5175	24.2109	8.72451	70.4888	16.0782	14.5257	22.735	0	22.4369	10.2387	24.8536	42.6926	32.46	12.6684	10.3597	31.9957	13.1863	30.7581	11.583	11.8557	16.8021	53.1314	0	8.7744	8.38564	6.2655	28.9991	8.13515	0	30.8793	3.11813	0	0	0
FAD biosynthetic process	143.376	18.6245	122.934	66.6059	169.683	96.951	111.517	163.254	130.917	72.1542	87.5771	48.1442	49.6956	15.4688	0	29.1883	154.319	0	94.2858	24.7806	95.1287	55.2881	24.0138	0	34.4464	15.5903	64.7387	7.79833	28.5729	70.2296	74.2937	75.6079	124.046	66.1007	27.3518	152.864	47.4728	68.7694	144.831	54.6454	121.93	51.6963	135.225	41.5085	109.263	40.2854	57.6586	97.2408	86.8468
glutathione biosynthetic process	85.8082	168.999	41.3136	202.555	149.628	172.68	58.3942	18.6647	85.0401	298.057	330.885	244.605	80.8278	311.653	124.22	161.1	142.799	546.585	249.274	209.811	152.491	269.021	388.505	177.816	194.012	244.317	150.04	263.105	293.535	499.997	136.201	456.359	246.817	294.122	243.18	194.342	156.631	573.281	72.9549	4.18423	180.474	129.044	170.581	199.143	104.406	285.165	397.107	228.599	454.558
Mo-molybdopterin cofactor biosynthetic process	143.129	114.336	116.235	66.0714	132.689	106.114	120.247	69.925	86.8434	103.531	50.556	141.733	161.317	156.411	83.4374	236.818	129.159	63.27	194.267	12.8633	40.8122	83.2202	141.588	103.945	105.56	69.4978	233.325	116.249	94.788	99.2219	131.651	83.9676	49.0408	101.183	164.841	287.801	181.463	88.731	149.716	63.9763	72.0748	104.506	28.9114	102.767	64.1967	20.0894	79.9955	9.74836	0
protoporphyrinogen IX biosynthetic process	650.333	109.232	325.357	91.3819	524.912	589.017	402.73	359.662	424.907	329.001	258.537	167.208	150.415	306.294	69.581	101.779	433.343	209.323	169.434	47.4963	90.1768	79.7142	8.54084	44.8591	96.5696	67.8479	325.696	115.03	73.2218	288.261	190.212	367.354	198.79	538.79	109.638	483.932	149.084	372.732	385.654	66.59	392.983	119.729	441.069	67.9736	489.599	19.5585	29.3525	3.7378	94.7428
polyphosphate biosynthetic process	392.941	156.048	305.065	98.2185	317.391	402.491	343.684	251.061	346.45	340.515	239.188	235.961	165.822	178.755	72.2844	154.245	296.962	170.18	176.329	153.237	186.865	313.605	217.522	85.8822	273.417	232.515	311.982	137.595	258.972	300.772	294.983	363.563	262.165	386.733	144.262	300.105	130.983	312.178	441.792	223.282	287.015	170.666	304.919	133.863	324.599	208.292	220.589	210.055	308.277
regulation of nitrogen utilization	235.305	322.302	318.76	267.53	376.484	320.364	240.939	203.82	367.139	405.835	340.626	299.194	248.659	383.758	455.997	302.263	310.708	638.341	433.843	242.028	242.246	453	391.144	389.173	450.028	336.226	321.124	311.899	378.046	572.903	297.293	343.923	377.882	428.349	390.95	274.607	302.02	467.608	459.399	315.902	299.976	310.133	179.356	363.555	327.302	431.036	347.824	397.24	540.881
cobalt ion transport	191.563	12.5847	135.193	24.1529	210.555	165.255	254.617	140.46	105.16	171.048	94.6365	18.1786	25.4838	84.0009	7.43273	29.6446	172.573	26.1619	58.2764	20.8044	15.9784	37.4478	22.2201	18.4806	20.9189	13.6647	116.105	0	3.77498	125.208	20.7179	164.215	34.6853	160.367	6.78511	154.171	19.6602	138.347	120.682	3.02727	99.4589	0	137.82	18.505	135.1	14.2415	12.415	29.8039	18.124
oligopeptide transport	369.018	456.307	458.023	412.357	355.158	301.105	473.627	511.075	384.096	154.254	351.342	288.362	329.107	476.164	628.314	455.267	292.098	271.276	304.37	435.57	465.025	123.627	309.611	541.694	236.533	262.61	513.316	457.463	257.237	263.143	453.742	306.218	528.413	328.812	403.98	477.18	443.665	208.682	309.469	568.11	353.149	575.387	336.699	455.995	353.535	440.488	422.007	375.405	193.093
cellular copper ion homeostasis	22.9389	38.1384	97.9578	16.6776	19.0994	0	82.9217	128.039	35.5763	4.6473	13.7279	24.4601	6.24818	9.95902	13.0034	24.4052	19.3686	0	18.9587	16.3364	47.3619	0	32.856	0	17.4163	0	43.833	25.7724	34.829	4.44298	93.5178	17.8222	13.9281	27.533	8.09167	25.9704	26.5176	16.3834	98.9193	70.0888	25.2929	48.9551	40.5513	24.779	47.6339	144.58	72.2247	104.139	75.7512
cellular iron ion homeostasis	328.779	167.02	504.491	138.246	433.892	395.366	279.981	371.077	366.297	480.747	214.647	143.786	368.108	142.604	148.484	271.312	327.6	190.042	357.124	165.612	187.827	427.441	335.396	127.401	300.554	286.843	313.607	235.847	309.916	70.0202	419.277	179.643	270.944	349.032	204.014	328.08	276.87	154.942	543.82	302.5	344.2	220.794	266.183	266.415	327.326	499.637	540.859	365.673	458.365
cell volume homeostasis	2.42737	0	0	0	0	0	0	2.8454	0	0	0	0	17.8511	5.5057	0	0	0	0	0	0	0	0	0	0	0	0	0	0	0	0	0	0	0	1.63759	1.94387	0	3.90212	0	1.06078	1.48394	0	0	0	8.79817	0	0	0	0	5.58714
ER to Golgi vesicle-mediated transport	6.14996	0	19.6063	0	20.3046	8.43784	10.5409	13.8945	47.8786	7.20532	7.72107	12.3488	22.0111	0	0	22.2227	34.3865	0	28.6905	49.1479	9.21713	0	0	0	0	0	13.9659	57.2775	0	4.59417	22.3648	14.4685	12.4413	22.0671	83.1727	4.33057	61.7792	12.304	46.4462	69.8069	19.0743	25.099	12.3133	22.4826	8.12075	9.54296	70.7694	14.0399	11.2657
vesicle fusion	5.12022	0	1.79367	0	0	0	0	1.317	17.172	0	9.02634	5.65962	9.91837	0	0	0	0	0	7.9228	0	0	0	0	0	0	0	0	0	0	0	0	0	0	0	0	10.4979	0	0	0.689449	0	1.74746	3.05475	0	0	0	0	15.7127	0	7.007
phagocytosis	5.56289	4.66567	1.79367	0	0	10.33	0	0	0	0	9.32763	0	45.9466	0	0	0	9.78937	0	25.9051	72.3162	0	0	0	0	0	0	0	0	0	0	4.27801	0	0	0	0	0	66.6979	5.64982	0	3.22761	42.2423	0	1.75603	15.7015	1.84832	0	7.15622	89.4533	0
activation of cysteine-type endopeptidase activity involved in apoptotic process	7.71251	10.5235	0	0	0	0	0	20.3793	0	0	0	0	5.79207	15.2182	0	14.1114	0	0	13.0497	0	0	0	29.1578	0	0	0	0	0	0	0	3.39783	0	0	0	0	3.9071	22.8534	0	4.45149	3.10598	13.9594	10.963	0	8.01777	0	17.5381	35.9623	68.7191	0
inflammatory response	13.7172	27.7358	116.79	6.9634	53.579	7.95587	0	3.78998	4.07566	0	4.57259	0	9.42976	100.819	0	22.441	26.8547	0	53.4839	7.13409	0	0	0	6.05554	0	0	16.1039	30.8681	72.2741	15.9357	25.5849	7.43609	26.5966	11.7645	33.9223	0	79.7132	37.8703	12.1902	112.996	27.518	61.1891	39.8534	211.996	31.3461	78.0767	80.3506	69.5126	31.0507
lysosome organization	5.12022	0	1.79367	0	0	0	0	0	0	0	9.53614	0	23.6744	0	0	0	0	0	0	7.70586	0	0	7.80187	0	0	0	0	0	12.838	0	0	0	1.3583	0	0	0	4.33118	0	0	0	1.74746	0	0.494518	0	14.6076	15.4851	3.21791	0	0
homophilic cell adhesion via plasma membrane adhesion molecules	5.50771	0	4.78087	5.97199	3.76886	5.1533	31.0541	2.10486	0	0	3.5999	6.48464	14.6432	46.7626	0	0	5.53255	0	5.75182	0	2.79487	0	7.7221	0	0	0	0	11.4996	0	0	0	0	0	0	6.19367	0	25.2326	10.2003	5.81265	0	18.91	33.1305	16.0759	37.4116	7.89092	60.019	12.7151	49.455	0
transforming growth factor beta receptor signaling pathway	0.23728	0	0	0	0	0	0	0	0	0	2.73042	0.418816	0	7.87458	0	12.8836	12.5161	0	0	39.8444	0	0	0	0	0	0	0	0	0	0	0	1.60554	0	0	0	0	1.0593	0	0.209125	0	17.6015	0	3.31929	43.4998	0	16.5212	0	46.5656	0
adenylate cyclase-activating G-protein coupled receptor signaling pathway	1.47396	0	0	0	8.93302	0	0	3.62036	4.24494	0	0	0	6.23069	0	10.0022	7.8175	16.8319	0	7.10928	30.0034	0	0	18.2494	0	0	0	0	0	5.4187	2.95197	19.9086	0	4.26448	0	30.9938	0	36.2026	0	9.12725	0	1.05355	15.5612	19.8238	24.7373	35.1039	39.2123	57.1193	17.6568	2.95171
positive regulation of cytosolic calcium ion concentration	1.38352	0	0	0	0	0	0	0	0	0	0	0	9.53973	1.42078	0	0	11.0395	0	3.879	16.3364	0	0	0	0	0	0	7.20106	6.52442	25.5655	25.0903	6.80133	0	0	0	10.3042	0	22.7893	4.37437	11.0497	0.27976	11.3905	9.005	0	20.3124	10.0566	3.66812	2.60622	15.2326	0
neuropeptide signaling pathway	3.28758	0	1.20391	0	14.5002	0	0	0	0	0	4.66295	0	7.97268	0	0	16.0139	3.60151	0	1.12121	13.6131	0	0	0	0	0	0	0	0	13.6735	0	0	0	0	0	0	4.67127	21.4206	14.5133	2.19914	0	6.21729	5.5957	4.97528	0	0	51.5569	47.941	10.5012	3.81594
Notch signaling pathway	1.09842	0	6.31912	0	0	1.78843	0	0.09034	0	0	0	0	3.80639	0	0	0	1.51536	0	4.19907	13.9937	0	0	5.67912	6.05554	0	0	0	8.46335	11.0573	0	10.9394	0	0	0	48.12	10.0152	8.34547	0	9.65598	0	10.3389	16.3694	11.7383	22.1625	0	9.30164	6.55903	14.7328	14.4577
smoothened signaling pathway	1.68456	6.53347	0	0	0	0	0	0	0	0	0	0	0	33.7561	0	0	0	0	0	9.60905	0	0	0	0	0	0	0	0	0	0	0	5.04966	0	0	0	0	6.7827	0	0	0	7.5512	0	8.08635	22.1545	0	19.087	7.17072	2.8285	0
integrin-mediated signaling pathway	11.791	0	0.824933	0	0	2.33399	0	23.7434	0	0	5.18665	0	0	26.7944	0	9.79146	0	0	0	84.8282	10.768	0	0	0	0	52.3576	0	10.4958	4.14683	0	24.0921	0	0	0	2.34198	13.0048	18.8078	0	0	102.214	0	8.14266	0	19.3967	10.891	37.8183	0	17.2575	15.651
Rho protein signal transduction	4.61715	0	1.78173	10.362	0	0	0	0	5.31299	0	5.75102	0	0	0	0	0	0	0	18.6929	12.8633	0	0	0	0	0	0	0	0	0	0	0	0	0	0	24.823	0	12.5428	0	5.20412	21.6817	12.198	0	0	15.3357	19.5087	0	20.1322	11.4908	5.91539
neuron-neuron synaptic transmission	0.996943	0	0	9.84891	0	0	0	0	0	0	0	0	10.2433	79.6722	0	5.47049	0	0	0	10.14	0	0	0	0	0	0	0	0	4.82605	0	4.35648	0	0	0	12.2047	0	16.7454	0	3.38961	0	17.042	12.198	10.7021	8.79817	0	22.5475	0	10.295	0
axon guidance	9.25391	6.53347	7.74108	0	0	0	0	6.63907	4.56844	0	10.3347	0	13.5611	7.92063	0	0	5.56047	0	27.9456	19.5791	0	0	0	0	0	0	0	0.689952	0.444272	0	6.47138	3.28995	0	2.27776	844.802	0	14.8426	2.68852	1.27507	0.99812	9.53969	10.4392	16.9576	22.6108	1.00817	38.6814	12.9586	22.8373	0
cell aging	2.42737	0	0	0	0	0	0	0	0	0	0	0	7.90895	0	16.2542	12.8836	0	0	0	39.6108	0	0	0	0	0	0	0	12.9886	4.61848	0	0	6.27658	0	5.4003	0	0	32.5323	0	1.06078	0	10.8603	0	0	52.2363	0	0	36.8175	43.5014	0
response to nutrient	1.84306	0	1.74228	0	5.16416	5.57837	0	58.5292	4.07566	0	0	0	0	2.70612	0	0	1.59912	0	0	0	0	0	0	0	0	0	0	0.625529	2.9518	0	0	9.07677	0	0	32.7574	8.14357	6.51316	0	7.28651	0	4.6265	12.4554	20.0418	32.1258	23.9792	13.9777	26.6652	0	0
visual perception	1.97059	0	0	0	0	0	0	2.27816	0	0	0	0	3.90886	0.253276	0	4.37091	0	0	0	17.9128	0	0	7.80187	0	0	2.43503	0	7.41595	5.28886	0	0	5.73662	0	0	0	0	22.7889	0	0	0	12.0477	58.9426	17.8124	11.2537	7.75508	4.9174	20.2728	86.4165	8.51748
sensory perception of sound	1.86942	0	0.864908	0	0	29.5866	0	0	29.4657	0	1.69518	0	9.9871	8.61273	0	13.2322	5.46896	0	10.6196	55.2104	0	0	5.67912	0	0	0	0	19.6107	3.68048	9.15373	0.679755	9.07677	0	0	7.80169	0	28.846	0.579973	20.9085	19.9996	7.16365	5.71689	8.33849	33.2243	30.6662	0	5.44001	18.9928	12.9309
learning	3.03528	0	0.642191	0	0	0	0	0	0	0	0	0	0	79.6722	0	13.2322	0	0	5.98044	74.6441	0	0	0	0	0	0	0	0	3.68048	0	0	0	0	0	3.93525	0	20.6824	0	0.541288	0	4.99438	0	0	1.43554	0	10.4948	2.45547	7.20535	14.5543
circadian rhythm	2.714	0	0.668668	0	6.37709	0	0	0	0	0	0	0	0	0	0	2.78175	9.97084	0	23.8075	4.06449	0	0	0	0	0	0	0	0	9.20075	0	0	6.38773	3.91727	1.16286	5.46134	17.2535	21.2005	0	2.78957	7.95634	6.43168	2.90151	10.1035	39.8483	9.17978	15.7096	5.27331	23.8563	5.23666
synaptic vesicle	0.271615	0	0.642191	5.97199	20.3977	17.7091	0	1.317	0	0	1.96624	5.65962	10.2433	6.63935	42.1972	7.25253	43.0847	0	7.9228	45.3791	0	0	0	0	0	0	0	4.90136	9.37917	0	9.71037	0	11.3073	0	1.73908	10.4979	24.6262	4.29655	22.1074	0	0	2.45381	13.2707	8.79817	0	41.8849	18.1189	2.90266	18.583
voltage-gated potassium channel complex	286.751	59.1104	275.476	18.4066	249.551	254.282	272.97	362.671	250.773	105.8	157.897	22.635	124.438	116.977	0	28.3228	259.26	28.4454	146.963	134.104	80.1579	40.0035	13.1386	12.0245	32.1359	25.1242	264.575	106.08	78.5566	94.4848	115.111	180.665	68.1515	207.523	100.232	200.321	115.516	126.83	280.708	142.124	199.914	148.402	280.612	76.1286	216.312	309.572	230.45	219.153	128.62
5S rRNA binding	462.636	309.183	347.012	283.962	415.27	285.828	281.162	451.798	277.379	205.503	294.743	356.55	265.625	271.192	391.636	246.921	298.97	354.877	256.308	210.161	324.157	168.81	401.246	410.948	234.834	99.1316	356.913	430.887	177.259	285.718	392.492	391.301	365.389	263.314	281.164	320.092	290.129	297.045	290.797	434.792	555.182	365.065	444.052	347.659	442.005	105.845	99.5131	103.371	43.5559
galactoside 2-alpha-L-fucosyltransferase activity	585.1	30.68	246.32	31.5318	422.384	537.607	354.155	339.443	264.464	246.687	193.253	74.905	71.0119	113.481	0	20.2791	423.795	64.3548	136.378	74.2749	83.3899	87.6349	66.1441	0	41.9044	102.422	244.977	0	74.3744	228.582	80.3812	242.077	49.8006	288.215	0	258.363	11.4803	200.264	295.9	0	279.859	0	376.684	0	354.175	22.3848	69.7489	32.9077	44.3141
UDP-glucose:hexose-1-phosphate uridylyltransferase activity	71.4648	177.209	88.2149	162.175	167.022	158.574	243.038	100.101	186.414	386.218	236.918	263.933	125.862	180.366	180.123	207.063	232.18	381.163	267.047	230.318	164.431	359.279	351.734	136.011	350.617	373.754	92.6782	216.174	324.383	285.178	145.246	190.655	182.465	120.605	192.073	74.1199	126.894	310.262	227.036	127.532	93.1002	99.735	104.151	171.144	112.286	173.273	239.427	300.17	401.555
peptide-methionine (S)-S-oxide reductase activity	344.568	30.1507	278.814	22.9662	216.752	219.048	270.154	280.973	231.544	117.091	204.807	4.70012	75.1519	69.1877	8.72656	18.3081	345.248	59.9791	145.067	0	71.8648	12.8993	9.35847	29.779	22.2217	8.99479	179.816	20.9822	26.6051	84.1861	50.6885	216.543	45.4764	239.075	112.724	220.094	44.442	166.946	286.697	121	203.048	226.035	221.552	65.2586	268.679	100.062	139.286	89.3649	35.7368
sarcosine oxidase activity	0.738817	1.43138	0	0	2.07638	0	0	0	3.8906	0	3.67149	5.48943	2.06565	0	3.4862	0	3.14705	58.4909	5.83946	5.66872	2.89152	3.58999	0	0	0	1.8061	4.1829	0	2.18426	10.5874	1.31602	8.34893	1.5422	5.53856	0	0	3.23058	0.736435	1.32015	0	0	0	0	3.95968	0	0	3.28314	5.93741	8.89446
ubiquinol-cytochrome-c reductase activity	1.91295	0	0	0	0	0	0	0	0	0	15.1092	0	12.4326	55.4769	0	31.8555	15.712	0	18.3176	0	0	5.38499	0	0	0	22.5472	5.73627	0	0	0	5.82849	0	0	0	0	3.94282	0	0	0	0	0	10.8429	0	11.5599	0	5.07342	0	0	0
transcription factor binding	19.2338	0	41.4175	0	11.0885	36.8563	31.9371	58.5292	5.55543	0	9.29636	8.95131	24.8778	26.7037	1.80097	5.22178	0.809641	9.57959	13.1945	63.8539	6.32634	0	23.4787	0	0	4.52598	0	10.7265	19.7502	0	20.4371	11.0487	3.91727	6.2123	56.4418	6.89145	64.8709	12.1057	19.3175	17.5912	24.141	78.8235	63.034	46.6393	22.7161	71.9168	52.836	60.0152	25.2088
NADH dehydrogenase (ubiquinone) activity	2891.54	1642.91	2087.15	1597.1	2381.41	2218.92	1623.05	2591.35	1764.64	1530.85	1542.42	1145.35	1372.81	1764.73	1373.57	1436.95	2233.64	1217.37	1836.74	1620.57	1583.34	635.337	886.593	1385.79	789.33	905.315	1949.31	1311.15	834.819	1373.9	1608.37	1716.08	1056.2	1947.55	1400.46	2538.96	1438.54	1242.68	1931.98	2052.08	2234.11	2870.86	2275.27	1388.13	2253.67	2875.21	2459.08	2817.63	1261.79
sulfotransferase activity	20.479	14.9246	73.4346	13.0746	36.2946	0	83.7698	49.9242	0	0	18.3262	0	48.296	15.8873	24.4151	21.5177	13.335	0	35.916	0	12.8965	0	19.1801	0	3.8509	0	25.8625	0	25.917	10.6529	46.3859	0	8.35358	0	58.4807	55.8635	59.6075	4.74874	47.3983	58.5449	27.9315	140.553	65.8758	25.981	29.2898	221.861	89.0955	99.0147	49.4858
actin polymerization or depolymerization	6.01109	0	0	0	0	0	0	0	0	0	2.42113	0	0	0	0	0	0	0	0	0	0	0	0	0	0	0	0	3.50795	0	0	0	0	0	0	0	0	0	0	3.96082	0	0	285.342	0	0	5.17413	0	0	0	0
tRNA (guanine-N7-)-methyltransferase activity	253.816	144.725	244.259	65.5168	215.97	233.727	252.357	264.831	150.709	160.543	253.003	170.996	154.63	151.291	220.356	191.961	278.558	62.6157	131.555	169.258	167.346	122.272	155.77	123.31	139.35	117.824	215.583	107.834	91.0907	153.804	230.978	259.872	191.598	164.878	118.97	278.837	117.703	138.681	288.476	211.241	217.158	116.927	281.918	78.3475	277.859	122.407	194.31	142.315	156.483
succinate dehydrogenase (ubiquinone) activity	301.997	477.195	305.466	490.441	422.399	328.244	362.943	340.41	277.78	136.421	407.909	319.211	343.906	573.876	599.644	560.426	247.25	249.602	286.718	401.151	479.517	161.674	349.603	684.906	235.688	252.631	457.781	426.597	234.928	234.065	494.493	270.442	452.639	297.993	368.215	394.599	385.363	231.836	156.295	435.242	406.505	466.553	413.957	481.444	369.821	143.5	56.6526	99.0259	30.6224
glycogen phosphorylase activity	998.562	1083.52	998.807	1375.64	1179.39	1213.32	1090.33	949.439	1044.84	1207.95	1220.86	1232.48	1021.87	1406.32	1373.73	1270.69	997.147	1323.19	1013.96	1015.67	1382.6	1243.76	1338.86	1515.41	1244.49	1248.84	1000.81	1013.51	1187.43	1255.98	1298.97	1112.53	1281.58	1098.17	1084.69	1056.8	915.884	1187.84	792.015	1068.97	1019.12	1004.23	1148.59	1163.03	984.305	939.329	916.098	926.464	1031.9
RNA guanylyltransferase activity	2.60364	25.2267	0	0	0	15.8214	0	0	0	139.075	5.17831	157.356	92.2832	38.4221	19.2502	28.969	7.64118	0	28.3666	8.00808	25.3874	151.451	69.213	14.5242	149.602	94.3646	0	10.3389	99.5849	9.04079	0	0	23.1294	9.18618	10.3689	3.70756	28.4931	4.70778	0	0	3.13973	0	4.02609	16.8855	0	98.6734	55.5481	28.0726	144.848
ferrous iron binding	20.7277	64.5993	17.5624	51.4395	9.27228	18.8002	20.0521	30.9577	32.8549	13.7914	30.5795	20.3294	24.0693	42.5869	31.2406	54.4052	47.8379	83.0797	51.9102	67.0199	64.1055	44.9197	37.158	86.0084	27.2359	58.8316	26.6752	17.3756	41.6405	15.3901	62.6537	34.5538	25.2241	21.2495	42.5431	29.3712	38.2489	74.8444	40.6058	29.4914	20.5985	26.4822	29.5166	21.561	20.6701	28.3965	38.7193	46.6692	61.8286
ferric iron binding	362.404	186.01	533.646	138.246	460.464	395.366	279.981	371.077	394.774	500.596	220.253	172.968	382.985	189.307	148.484	291.712	405.942	190.042	485.864	163.628	231.1	440.999	375.317	127.401	300.554	329.384	349.407	235.847	342.421	70.0202	412.06	194.277	270.944	377.612	217.443	392.271	275.572	186.554	591.44	302.5	370.629	220.794	265.977	274.862	338.238	499.218	523.545	360.154	458.365
heparin binding	14.6865	0	0	0	0	0	0	0	10.4768	0	6.69139	0	0	9.15179	0	0	0	0	0	32.7397	0	0	0	0	0	0	4.85607	10.7036	0	0	6.47516	4.78075	0	7.6373	0	5.44589	13.5216	10.7787	8.34839	22.2785	22.457	46.1948	16.1345	12.4596	0	29.0711	8.42744	25.1263	6.53941
cholesterol metabolic process	2.49083	0	2.82523	0	0	0	0	0	0	0	0	0	0	21.0327	5.793	0	0	0	0	12.0236	0	0	7.80187	0	0	0	0	10.3358	3.68048	0	0	0	0	7.40713	0	0	7.89149	3.90089	0	0	0	20.7813	0	0	0	37.3042	0	10.3051	6.53941
bioluminescence	38.726	29.4178	159.875	54.4384	40.4728	7.89897	50.3754	178.795	60.6651	0	31.8563	21.2223	87.3096	0	18.3192	19.9481	37.0985	12.3726	28.9039	15.6911	75.2359	17.6276	15.7655	12.8988	17.122	0	72.3771	21.9496	8.37934	5.48678	32.2831	27.6039	29.7718	38.4191	54.8895	89.8711	61.0493	39.6864	126.517	164.597	46.2979	114.95	76.6308	61.8785	59.4211	169.828	168.229	197.515	94.1615
dipeptidyl-peptidase activity	179.845	178.121	387.098	241.973	144.363	82.4427	118.444	331.65	288.854	31.3145	199.101	155.785	242.032	130.444	228.61	249.823	133.297	42.1382	165.208	242.348	281.731	61.3186	195.316	263.764	119.076	71.7327	276.779	159.967	110.873	79.4517	303.308	105.722	189.688	199.683	237.466	204.93	192.089	101.172	272.381	353.669	208.292	231.802	168.269	250.551	205.769	353.315	360.723	249.485	198.867
omega peptidase activity	52.4244	84.0966	37.0898	13.2902	7.70607	36.9455	37.8028	25.954	30.2411	53.8689	18.7786	29.3906	11.303	28.4969	0	29.3283	116.221	28.9298	34.3375	88.5872	41.6601	0	6.66405	8.73272	20.9701	21.0474	65.486	84.0443	18.4898	13.7424	0	36.373	10.4794	52.6691	97.177	68.1599	83.4864	41.8703	68.4657	117.908	26.7815	83.8443	9.76999	59.0154	79.2079	46.8629	15.4532	12.1674	40.77
5'-nucleotidase activity	225.439	398.173	295.964	389.008	297.846	206.963	241.916	223.966	258.964	231.041	382.548	387.179	276.846	400.508	505.233	427.408	133.544	208.527	174.821	387.18	397.595	193.826	296.757	505.829	277.117	195.617	341.97	317.837	203.066	258.491	508.761	232.81	353.163	228.438	286.945	284.956	265.158	149.811	138.106	602.004	363.391	473.465	501.158	334.478	402.919	166.163	102.396	93.8687	48.0711
zinc ion binding	19778	19781.8	19552.9	20845.4	21637.9	20197	19024.7	20892.1	19916.1	20444.9	21757	20640.4	19931.7	21235.7	20882.2	20177.5	20650.2	20350.8	22158.9	21491.9	21560.2	19147.4	20022.2	20840.4	19364.4	19916	20385	20113.5	21391.8	19693.5	21471.4	20432	20311.3	20153.4	20094.4	20095.7	20722.3	20456.9	19065.8	20131.1	20355	20185.1	21279.2	21617.1	19898.5	20000.2	19555.4	20364.3	20054.5
secondary active sulfate transmembrane transporter activity	304.436	155.243	313.438	144.635	163.56	292.524	264.875	238.94	228.027	273.346	214.726	113.292	146.805	151.964	75.1426	106.481	240.321	98.8128	153.63	80.7719	141.438	205.326	180.607	135.637	197.29	160.222	188.192	110.83	162.857	179.252	203.231	215.071	97.5718	230.03	142.912	235.007	146.616	303.811	349.25	145.298	262.135	77.5876	253.576	96.6328	238.034	253.809	181.826	140.294	210.157
regulation of G-protein coupled receptor protein signaling pathway	0.212755	3.72032	0.824933	0	0	0	0	0	0	0	0	0	6.10822	3.35218	0	0	0	0	0	10.8915	0	0	0	0	0	0	0	0	33.2444	0	0	0	0	3.55171	0	0	3.74261	0	0.882687	5.1845	0	22.7624	4.04643	9.30718	11.7949	26.4772	0	4.39819	3.55094
insulin receptor signaling pathway	0.23728	0	0	0	0	0	0	3.55214	0.510713	0	0	0	2.79794	6.0732	0	0	2.35835	0	0	0	0	0	0	0	0	0	0	0.689952	2.82285	0	73.6678	0	0	0	0.242472	0	0.559735	0.266231	7.74281	0	2.81878	6.89972	9.93916	6.26211	3.03546	47.02	2.54244	16.0525	0
spermidine biosynthetic process	641.603	648.482	521.584	638.357	620.202	785.079	440.363	574.347	472.007	593.571	602.204	563.218	587.194	526.604	578.109	568.869	538.915	376.634	492.384	538.378	527.237	637.562	459.653	657.098	494.905	705.225	588.458	659.76	524.92	526.792	685.56	507.747	496.446	494.979	753.529	682.964	687.606	534.63	418.462	695.505	654.328	614.307	707.725	599.828	647.646	349.968	421.659	472.958	432.213
7S RNA binding	751.645	672.368	717.961	940.148	682.334	671.745	698.139	686.417	729.832	563.621	698.419	780.493	564.378	833.466	838.344	911.613	794.208	640.23	665.954	634.842	804.434	465.578	774.389	912.084	535.708	631.413	804.364	694.079	644.371	658.191	846.728	720.014	866.297	764.737	630.05	779.13	790.711	739.042	735.242	709.778	680.665	757.124	733.067	816.579	628.167	541.08	492.497	562.696	427.86
regulation of cell shape	5170.33	3322.34	4679.27	3186.51	5005.73	4984.02	4769.5	4631.2	4287.22	3723.68	4235.76	4162.37	3863.44	3797.21	3381.16	3683.66	4283.11	3085.78	3649.49	3059.29	3488.25	3427.05	3512.42	3383.53	3299.15	3011.77	4243.87	3675	3432.56	3874.02	4011.3	3970.15	4701.6	4366.5	3669.4	4742.43	3406.17	3762.83	4477.19	4094.7	4781.26	3982.85	4881.02	3273.42	4745.53	3061.59	3068.41	2822.49	3253.22
galactosyltransferase activity	193.327	0	97.5254	8.69246	160.899	173.261	89.5	152.75	107.124	53.5802	94.8415	4.55515	8.89616	50.0078	14.79	15.2619	171.424	29.8428	90.0143	9.59598	33.1913	0	0	0	0	0	72.8687	6.05059	0	91.9062	43.4287	118.24	30.3328	102.34	0	96.428	9.01843	68.178	102.118	7.53133	156.977	0	145.853	12.1236	127.067	17.4034	0	0	2.97907
mechanically-gated ion channel activity	53.2868	44.5281	163.672	37.8765	66.0985	48.7126	99.8439	155.785	59.0382	13.6894	52.1112	13.5695	50.5603	57.1144	16.9096	47.1527	16.0664	0	52.4046	24.8051	32.4833	0	45.7753	0	0	5.80935	89.6092	26.9154	25.3482	0	84.9561	18.9818	16.6837	28.7182	48.1544	92.5705	38.3736	12.4743	116.232	103.418	23.6241	115.072	62.6598	40.6764	47.0146	189.091	176.102	117.244	95.8011
CoA-transferase activity	248.555	218.846	170.42	211.348	214.166	242.046	250.013	75.7135	252.024	207.996	159.915	115.97	173.406	250.074	291.537	205.964	229.439	136.681	331.184	256.665	172.073	222.594	243.72	238.163	151.208	192.98	216.625	267.554	181.213	131.087	335.004	137.727	303.24	189.025	213.375	262.145	211.027	342.278	285.528	227.991	248.669	205.925	151.117	179.5	206.712	243.265	295.374	243.204	239.531
8-oxo-7,8-dihydroguanosine triphosphate pyrophosphatase activity	73.0773	0	45.2888	0	47.8065	35.4963	0	9.1397	22.6076	49.4636	41.7559	34.4921	12.5389	12.5405	0	66.1697	81.1231	45.2362	48.096	15.1258	11.4497	30.7421	18.3403	13.9712	11.5961	18.5634	60.3421	0	39.141	15.6579	13.0401	67.2482	17.2361	62.1822	7.51498	27.1484	25.2312	19.8117	18.1001	6.68704	22.1728	17.6204	23.1626	31.408	30.6836	4.48975	31.708	9.40699	35.9727
beta-glucosidase activity	101.12	98.3468	211.045	63.9662	254.512	98.1871	146.818	84.4537	188.535	101.291	118.109	87.6999	81.76	60.625	59.8415	106.88	300.362	32.0143	256.662	138.127	82.9161	17.1972	78.4641	118.963	71.7494	23.024	146.971	267.391	41.5398	117.765	205.727	88.2342	228.17	144.895	308.986	145.885	180.596	50.8656	194.008	238.105	136.532	187.204	54.6776	187.774	135.111	139.333	63.1102	153.763	44.409
2-polyprenyl-6-methoxy-1,4-benzoquinone methyltransferase activity	20.8855	18.0927	2.53243	21.3281	0	21.769	0	5.99562	17.1419	9.29461	3.35004	16.7834	6.06574	32.8744	30.7283	38.1181	18.9149	0	45.7792	7.92967	7.1435	11.4883	0	7.15575	10.2387	24.8536	42.6926	5.04372	12.6684	0	27.2923	3.48069	30.7581	11.583	11.8557	16.8021	26.0355	0	8.7744	6.96323	3.09406	28.9991	0	0	30.8793	0	0	0	0
CDP-diacylglycerol-glycerol-3-phosphate 3-phosphatidyltransferase activity	270.563	181.489	270.814	169.239	297.939	163.174	266.31	214.133	275.07	305.094	258.612	274.13	217.958	253.977	94.3733	241.916	300.18	548.345	411.782	245.996	194.105	369.659	218.807	102.633	246.01	252.167	194.452	176.055	226.149	368.447	201.129	346.33	196.185	382.715	296.367	322.92	229.262	423.179	265.316	88.0485	201.06	198.867	259.704	126.27	330.636	155.66	322.084	191.541	298.496
GDP-mannose 4,6-dehydratase activity	806.56	817.479	756.269	617.123	748.812	581.339	609.887	700.831	585.252	539.275	590.55	354.315	621.307	655.065	532.375	712.936	649.579	548.254	599.931	770.335	749.434	394.708	419.649	563.304	506.238	698.033	789.276	896.383	502.852	593.029	729.903	558.537	505.314	753.486	861.992	684.035	827.133	549.584	664.557	831.55	744.676	816.922	755.85	736.283	833.398	577.024	417.919	458.805	412.78
N-acetylglucosamine-6-phosphate deacetylase activity	223.791	146.189	287.798	101.094	234.705	165.481	212.962	308.439	242.408	213.081	117.402	128.516	202.224	49.4795	11.8942	60.1274	170.903	0	114.369	140.991	178.852	144.571	138.686	42.8084	128.958	109.223	139.646	85.8544	114.906	190.29	136.21	154.501	119.06	189.141	58.4741	243.662	92.8146	159.822	270.532	231.027	234.109	143.112	144.106	68.7192	181.414	310.733	251.675	246.634	234.202
dTDP-glucose 4,6-dehydratase activity	915.981	845.053	778.258	891.51	928.23	956.436	707.588	759.022	771.66	764.719	744.557	649.724	617.948	928.623	974.163	991.491	833.413	738.311	812.535	847.323	868.74	578.807	795.05	873.776	709.326	684.095	931.916	919.23	663.301	790.069	992.835	740.603	804.854	762.225	908.796	939.726	790.798	641.59	646.01	1094.27	865.751	995.969	963.308	854.922	942.218	868.928	737.758	759.998	626.261
pyridoxal kinase activity	85.9275	127.779	102.477	154.23	104.875	173.214	36.0702	53.0941	118.571	382.779	285.177	306.216	263.087	153.822	156.767	78.1329	161.344	298.353	178.224	299.042	119.792	408.989	205.362	63.3955	279.858	352.067	157.518	120.017	271.668	328.088	136.64	186.626	187.428	200.299	178.834	110.006	153.622	318.017	85.8109	57.0896	132.934	172.838	115.311	119.292	102.943	191.163	396.383	281.842	477.482
queuine tRNA-ribosyltransferase activity	732.138	828.544	756.238	837.361	921.173	717.7	702.365	908.998	755.682	591.113	875.202	790.533	890.589	970.362	926.775	908.306	774.828	808.165	735.964	720.754	974.655	549.214	792.08	854.281	701.084	921.073	910.574	618.36	756.937	823.986	739.664	753.269	908.885	775.713	752.306	824.35	753.96	731.374	695.433	843.143	706.866	852.053	819.212	739.939	796.276	880.221	817.559	777.404	618.353
sulfuric ester hydrolase activity	2911.64	1037.33	4113.14	1149.93	2783.15	2251.2	2283.21	4731.77	2531.71	1316.34	1689.02	572.054	1607.84	987.479	509.603	699.294	2463.4	844	1359.78	681.979	1733.49	667.383	958.624	405.726	807.834	462.57	2627.62	1228.63	914.278	1167.92	2436.38	1733.09	836.882	2401.12	1319.46	2698.46	1125.96	1453	3624.98	2942.38	2473.56	2049.69	2499	1282.51	2561.17	3474.31	3535.2	3480.47	2289.17
ammonium transmembrane transporter activity	227.45	306.684	263.206	240.419	244.342	372.017	326.583	317.028	383.724	426.703	316.767	316.337	301.371	362.487	318.351	353.15	291.177	451.094	449.617	250.252	314.886	446.988	390.439	298.142	402.981	336.706	343.403	316.627	415.89	497.363	364.607	343.111	414.517	362.042	343.679	226.446	265.822	420.893	436.338	270.485	271.776	282.05	252.072	246.278	301.503	511.502	411.256	483.342	558.756
riboflavin kinase activity	207.285	105.151	176.264	158.009	248.404	168.853	210.503	233.924	189.563	178.3	203.884	162.508	148.481	133.392	144.254	159.667	243.001	171	212.314	151.644	207.065	106.094	229.568	202.966	100.54	99.6329	163.803	123.225	156.304	268.864	194.043	210.129	279.34	162.091	151.21	219.062	120.091	240.303	168.979	171.126	240.29	195.44	261.115	156.466	199.723	47.2142	98.1752	125.679	133.445
oxidized purine nucleobase lesion DNA N-glycosylase activity	32.3835	43.7863	11.4759	29.7207	22.3823	9.78669	18.3851	2.70713	18.9186	16.5695	21.45	35.5153	33.1291	44.5305	0	17.4073	44.0572	33.5392	87.509	108.176	12.8885	55.7929	0	0	47.8724	44.3062	24.4519	45.5441	19.4376	31.9725	4.2591	25.3014	37.2705	56.1121	53.7091	34.1601	40.6175	36.0296	58.8101	43.664	16.7655	56.9766	28.5592	34.634	17.0417	24.303	44.2665	31.0982	3.74926
respiratory chain complex IV assembly	4.24253	6.00163	3.72076	5.27139	0	0	0	7.18602	0	0	3.13701	7.72428	65.7709	0	0	6.96858	34.5649	0	4.49343	19.3929	0	0	5.20161	0	1.68823	9.73908	1.7903	11.4829	1.08639	4.29634	4.43873	2.94719	3.34924	3.83783	25.2195	0	4.14247	0	6.10824	13.8664	12.968	15.424	10.8444	11.6991	3.03675	18.537	33.001	14.3101	4.12966
fibroblast growth factor receptor signaling pathway	13.5204	0	3.71402	0	23.7444	0	0	0	8.12836	0	2.11914	0	0	4.20005	0	6.3997	1.93725	0	0	20.4205	0	0	1.78262	0	0	0	0	0.689952	0	0	20.2641	0	0	0	0	4.3785	3.94592	0	0.392018	0	99.8192	32.4424	13.5578	8.09929	10.9779	21.4834	2.54244	33.0875	0
potassium-transporting ATPase activity	1155.21	67.8018	728.241	149.113	967.398	860.294	548.01	805.651	702.953	421.271	483.567	47.8515	119.934	383.296	24.1057	34.0557	829.717	43.7982	300.783	11.2672	245.239	52.2517	34.6043	11.916	45.7777	30.9243	456.899	92.3134	70.2841	445.978	280.807	574.538	108.258	704.914	78.0881	544.2	93.6143	384.202	727.028	272.314	719.086	138.634	777.209	82.6929	721.15	301.511	330.723	283.075	191.959
xenobiotic-transporting ATPase activity	50.5053	0	17.4207	0	26.3782	19.3424	28.3266	11.5445	37.3982	39.1553	5.83963	0	14.4945	4.56574	6.19221	0	21.2035	0	15.4989	0	1.42562	0	0	33.7514	18.8081	0	23.0757	14.4651	1.9555	44.7795	65.5155	9.137	72.6552	51.1905	12.117	27.5266	18.8209	7.83865	38.7732	27.2705	24.8305	42.9858	20.0646	8.32496	21.1852	1.40417	0	3.31515	14.1798
female gonad development	6.78026	0	0	0	0	0	0	0	0	0	0	0	23.0795	0	0	0	1.59912	0	0	11.1136	0	0	0	0	0	0	0	5.58612	0	0	18.065	0	0	0	0	0	34.6826	0	0	0	8.41383	5.35632	7.89684	11.0459	8.31131	23.5005	13.937	0	0
regulation of smoothened signaling pathway	15.6062	6.53347	0.309415	0	0	0	0	0	0	0	2.73563	0	11.0593	0	6.02056	0	0	0	0	20.4205	0	0	0	0	0	0	0	0	0	0	0	0	0	2.42961	19.5042	0	15.2403	0	0	0	99.7462	11.0602	0	17.3886	10.3006	0	0	20.1022	0
regulation of Notch signaling pathway	13.2831	0	0	0	0	0	0	0	20.6085	0	2.11914	0	4.75612	0	0	9.99218	5.98468	0	3.22075	20.4205	0	0	0	8.41146	0	0	0	10.0448	0	0	0	0	0	0	34.8151	10.0152	1.33988	0.579973	38.369	0	31.9681	0	22.172	7.03854	0	6.10045	7.48236	0	0
protein phosphatase type 2A regulator activity	1.06439	0	0	0	11.8167	0	0	6.77611	0	0	0	0	0	0	0	0	0	0	21.6498	9.40158	0	0	0	0	0	0	0	0	0	0	0	0	0	0	0	0	7.38231	0	0	0	0	0	0	7.3507	0	0.130203	0	6.94221	8.81239
pyridoxine biosynthetic process	972.718	377.348	1039.5	435.643	841.622	848.997	777.327	1110.63	688.962	437.962	721.595	402.013	403.954	565.393	535.332	496.174	792.021	193.788	427.708	339.381	594.759	313.657	416.737	632.873	236.207	159.976	673.861	367.104	275.297	726.111	896.625	600.779	510.262	784.164	573.729	940.15	381.797	536.115	807.672	899.259	990.36	631.175	876.076	491.422	893.855	558.673	543.557	648.249	516.259
queuosine biosynthetic process	3491.96	3334.67	3572.94	3693.47	3654.36	2764.27	3023.57	3983.82	3003.62	1927	3411.74	2862.25	3511.49	4284.92	4913.93	3631	3038.13	3221.87	2563.31	3097.15	4292.69	1658.5	2795.81	4703.47	2134.88	2574.94	3565.55	2964.53	2294.81	2708.97	3543.57	2793.32	3596.79	3049.51	2590.11	3878.32	2997.32	2618.28	2772.75	3355.36	3206.96	3360.51	3511.91	3818.84	3557.31	2475.48	1993.2	2146.35	1628.07
small protein activating enzyme activity	1305.88	1033.65	1175.68	969.671	1274.11	1512.57	871.024	1033.16	943.008	757.641	840.655	554.989	938.19	896.194	764.341	848.201	1183.32	546.946	1184.3	1009.89	959.091	394.442	551.152	706.907	578.069	628.834	1173.12	967.929	418.713	689.37	964.905	845.499	786.318	1142.68	971.153	1113.48	1079.01	987.268	914.05	974.671	1219.21	1011.5	1313.73	918.342	1153.11	326.273	229.388	227.742	247.003
rRNA (uridine-2'-O-)-methyltransferase activity	3.70481	36.6689	17.0277	6.00455	21.112	35.4572	7.2392	26.5421	13.0153	0	15.2385	11.0636	35.2835	8.11025	0	43.8912	48.2341	30.8562	22.491	18.0174	14.9928	9.63731	13.4289	56.5566	7.49506	0	38.1654	23.8688	10.674	9.69021	16.2555	16.8054	16.1484	67.3954	14.1666	0	45.0808	22.9794	13.3552	3.80573	13.3036	5.32728	31.7102	0	32.3549	0	0	0	0
penicillin binding	995.949	639.977	1006.83	541.153	1184.46	998.256	1076.95	1190.97	859.595	983.981	873.53	909.982	797.161	782.295	388.689	463.294	894.243	575.254	800.425	462.708	809.464	1210.49	787.199	524.893	870.747	787.998	862.701	589.304	856.285	840.598	711.172	802.883	801.041	899.631	542.869	904.5	611.041	775.826	1065.9	740.968	1071.65	663.545	1117.15	673.882	1070.53	712.939	1052.31	845.261	1060.65
1-deoxy-D-xylulose-5-phosphate synthase activity	337.077	275.502	576.358	380.965	449.36	407.952	335.606	516.942	408.793	325.329	475.158	334.799	400.112	386.946	316.964	308.594	305.923	465.85	419.226	307.64	348.751	364.465	404.446	277.65	390.134	333.831	373.473	444.772	371.969	292.161	452.69	467.816	342.381	473.866	471.693	353.798	425.342	409.509	556.113	598.059	452.524	377.411	488.087	417.519	386.9	336.036	731.502	432.893	477.817
2'-5'-RNA ligase activity	28.4276	10.8747	0	0	20.8059	8.92539	0	31.3498	11.3806	7.56163	11.4642	0	35.6121	0	30.8076	32.0895	32.198	0	31.1911	27.2572	0	0	27.2777	25.1845	34.8992	0	0	50.6138	49.6834	15.1387	8.08048	0	5.42042	6.71581	0	14.1123	35.6696	7.00146	0	12.3359	4.80537	33.1696	0	0	21.265	0	0	0	6.19406
2,3,4,5-tetrahydropyridine-2,6-dicarboxylate N-succinyltransferase activity	443.15	402.429	403.435	531.824	562.144	420.758	633.426	435.902	395.526	254.69	548.429	527.89	387.204	739.865	898.633	523.619	345.305	310.28	391.266	672.349	592.078	200.648	502.709	1082.21	266.609	308.292	538.247	580.122	282.491	357.972	644.387	379.722	744.582	333.14	606.93	662.651	564.365	338.047	235.365	546.661	539.756	541.214	567.253	750.501	561.104	0	7.03591	3.98062	7.40022
3-deoxy-8-phosphooctulonate synthase activity	488.855	196.404	414.684	169.286	357.749	315.486	324.07	367.709	261.224	185.691	239.426	139.723	138.92	380.392	364.189	305.483	339.653	142.514	190.481	306.612	333.474	107.205	172.577	296.816	140.14	101.122	342.575	203.328	151.521	203.128	358.736	309.341	338.177	296.448	158.48	294.606	236.757	202.755	267.947	305.01	256.068	292.447	342.028	263.324	343.908	115.59	128.798	101.4	105.292
2-dehydropantoate 2-reductase activity	162.013	87.3424	212.621	38.2324	111.227	130.211	155.752	224.341	136.814	104.203	138.252	8.25025	70.1708	51.6832	35.5616	62.0485	171.999	77.2486	100.908	14.0917	101.881	9.31574	76.8155	61.9417	37.5755	19.4557	135.792	83.2712	32.4574	55.856	137.339	120.315	50.3061	171.973	72.164	261.086	63.1426	106.591	166.809	126.659	155.801	96.6903	118.889	65.7229	179.293	92.1005	164.286	126.892	149.841
2-C-methyl-D-erythritol 2,4-cyclodiphosphate synthase activity	281.285	220.333	338.141	183.086	305.92	296.334	239.865	260.548	290.489	339.456	280.926	307.158	257.599	128.869	180.601	252.775	327.074	193.651	174.842	202.551	176.066	321.172	248.15	67.5102	234.891	210.31	223.649	162.985	255.221	315.136	191.733	287.036	258.481	355.485	167.087	299.073	155.475	367.985	340.874	183.917	306.565	68.3422	270.951	187.065	212.529	398.845	422.333	309.653	324.912
3,4-dihydroxy-2-butanone-4-phosphate synthase activity	472.314	475.367	384.718	453.973	428.668	486.366	353.719	412.449	288.053	371.642	452.66	450.495	344.65	515.502	444.359	465.754	339.323	310.934	245.718	306.939	484.244	368.788	392.835	422.757	437.44	336.324	512.904	398.782	360.31	344.255	440.436	408.967	466.143	464.402	379.608	479.56	323.951	229.841	341.547	449.648	592.448	469.864	564.085	460.141	570.532	252.061	345.448	276.64	359.798
3-deoxy-manno-octulosonate cytidylyltransferase activity	303.455	85.5878	344.486	109.511	348.003	398.568	197.424	272.755	230.011	121.085	166.609	54.1029	161.409	156.905	88.9002	90.3781	262.217	85.782	171.785	63.1858	136.907	64.4143	31.6972	57.1785	109.902	44.9985	259.143	130.077	86.2055	182.09	224.971	144.129	118.061	211.763	106.592	225.832	85.819	104.225	208.325	105.748	186.865	53.8176	301.929	194.337	241.158	136.291	71.2926	149.07	75.9179
5-amino-6-(5-phosphoribosylamino)uracil reductase activity	416.228	325.951	544.843	577.545	438.986	465.428	208.021	536.687	237.173	388.887	437.719	303.623	363.965	355.276	297.837	342.945	455.626	464.875	538.161	331.56	500.475	313.936	266.282	339.144	251.674	308.894	555.113	500.16	275.603	453.628	515.374	500.808	503.151	469.009	477.927	458.072	515.349	437.782	433.178	350.475	464.525	594.891	487.819	597.621	512.445	242.373	262.678	312.777	267.376
methionine synthase activity	206.251	109.993	271.257	94.0317	215.208	206.924	153.337	284.991	244.887	127.379	150.005	190.261	205.373	99.4169	123.692	107.01	148.323	71.7147	140.875	60.8448	149.325	82.2707	156.383	162.411	58.0417	58.8653	187.097	132.351	86.8732	139.931	145.852	168.233	193.484	178.802	85.685	232.472	116.67	112.751	221.148	242.882	203.879	175.93	227.32	114.537	201.523	251.755	207.284	156.345	187.908
8-amino-7-oxononanoate synthase activity	182.726	0	103.568	0	212.808	129.657	102.381	108.288	96.4465	99.1987	79.4435	0	0	63.7483	0	0	166.484	28.5535	32.0141	0	15.8451	0	0	0	0	0	63.2662	0	0	53.6208	16.7859	68.7713	24.4735	112.884	0	92.2717	0	122.54	90.1072	0	87.0288	0	91.8885	0	155.753	0	0	0	0
D-alanine-D-alanine ligase activity	528.696	389.668	460.571	224.471	596.928	584.039	470.594	470.078	406.615	625.472	480.5	507.278	323.905	379.241	281.666	273.899	491.793	202.256	400.977	257.672	238.958	351.674	177.674	467.471	324.252	276.201	323.303	276.999	282.99	336.869	395.432	357.937	337.766	398.852	400.24	483.837	317.699	342.001	409.603	280.605	514.458	265.617	477.434	363.961	360.34	173.717	250.417	250.824	220.312
DNA-3-methyladenine glycosylase activity	188.564	66.3322	159.1	78.0873	132.609	174.672	190.656	143.217	188.436	144.439	172.487	168.491	152.681	108.844	89.8065	132.5	278.043	211.264	207.919	87.8553	134.388	149.425	233.086	110.839	132.463	197.105	125.85	106.897	128.53	204.331	63.9612	408.383	91.6374	201.962	162.088	109.454	89.3536	245.598	145.656	116.506	166.079	72.9564	154.126	36.0487	98.6696	202.457	251.223	287.432	188.026
GTP diphosphokinase activity	60.7982	49.5768	48.2376	96.4793	73.6031	53.1719	71.9253	48.4929	65.8891	50.704	83.6933	94.2448	61.837	79.6722	127.261	83.8227	45.0855	49.8783	47.8816	55.9341	84.5929	44.3102	71.6327	127.106	55.0745	33.0724	57.3217	92.571	54.1702	57.7141	116.672	56.4261	101.992	58.0526	92.2924	77.6131	44.4837	34.7353	27.7383	96.311	80.2622	92.6931	115.3	90.2524	88.3916	12.3636	22.666	19.2569	33.3271
L-aspartate oxidase activity	448.789	296.986	276.834	390.563	464.786	404.97	311.481	321.387	266.78	259.835	235.624	162.494	170.34	337.389	383.776	281.043	352.785	141.318	299.013	298.83	345.596	99.6127	130.543	328.025	100.376	186.02	339.466	349.683	114.957	252.633	355.483	234.915	229.856	279.032	366.18	515.867	305.272	181.744	252.195	445.406	446.718	439.479	428.866	282.187	404.384	515.283	340.013	416.488	142.784
N-acetylmuramoyl-L-alanine amidase activity	1767.16	1315.51	2935.29	958.664	1808.84	1665.28	2239.31	4090.58	2076.62	1352.88	2028.95	1242.65	1526.1	989.499	613.586	976.931	1548.82	1249.89	1568.31	1027.6	1365.82	1435.89	1333.46	732.577	1262.66	982.591	1685.13	1224.9	1296.2	1586.48	2446.92	1652.54	1208.23	1610.92	1512.99	3457.74	1280.51	1555.83	3314.63	3814.36	1838.62	1892.82	2080.87	1572.16	1623.98	3651.64	3494.99	3498.08	2782.71
NAD(P)+ transhydrogenase (AB-specific) activity	62.4107	0	37.4994	29.3615	21.2344	37.943	52.4098	46.9061	56.8455	12.2537	7.07053	3.44578	32.5455	48.1617	0	0	91.6578	18.8233	40.2684	0	9.47487	4.91944	0	18.0111	15.6818	34.802	53.0945	17.8151	0	34.459	153.424	20.7537	189.261	24.4648	69.1666	88.7079	4.84392	14.2962	64.5034	32.1817	72.0868	117.849	58.367	5.91118	45.4418	23.1794	36.616	10.1263	32.2756
UDP-3-O-3-hydroxymyristoyl N-acetylglucosamine deacetylase activity	357.774	200.668	336.061	298.919	326.409	356.433	285.875	397.504	297.054	171.017	324.312	211.165	222.828	228.386	380.975	274.432	229.629	252.235	157.931	181.379	271.993	103.844	199.524	322.638	172.381	130.959	373.436	246.869	182.1	250.77	329.233	279.321	333.253	388.063	225.118	372.462	211.479	179.443	262.602	325.548	437.086	287.33	413.973	236.704	379.053	105.752	117.71	127.358	65.4685
UDP-N-acetylglucosamine 1-carboxyvinyltransferase activity	682.926	644.727	747.979	565.774	678.065	646.8	712.353	546.68	737.344	753.037	687.229	612.592	605.633	689.754	564.632	614.974	676.614	611.387	626.739	517.485	678.35	610.211	723.331	616.529	662.92	664.222	656.868	681.936	624.817	813.037	611.078	702.549	837.684	658.284	612.317	767.484	600.969	805.821	747.012	601.901	704.216	663.165	562.566	530.858	641.51	653.438	529.349	665.953	648.655
UDP-N-acetylglucosamine 2-epimerase activity	228.003	231.043	526.717	297.271	188.579	156.098	213.361	504.554	266.872	90.2432	214.48	96.329	340.611	176.795	217.58	197.763	294.18	123.446	282.287	222.269	421.465	133.74	225.464	273.3	189.459	110.469	347.221	318.973	168.976	119.159	236.73	142.905	123.125	212.735	253.346	195.207	358.314	215.759	354.165	376.213	214.505	310.083	179.982	246.245	273.14	692.246	463.514	736.528	357.819
UDP-N-acetylmuramate dehydrogenase activity	387.117	44.607	278.876	90.5522	333.659	315.395	364.637	338.978	292.392	200.938	170.252	116.722	122.581	46.4131	0	93.8354	358.852	117.713	219.348	79.3032	121.119	70.1216	37.1193	32.528	94.9458	62.1131	173.343	55.8487	45.3025	170.393	142.671	263.049	136.429	338.915	64.0035	309.734	71.9791	190.823	208.653	139.856	271.215	118.314	244.817	14.0522	251.43	105.169	77.756	98.8481	111.437
UDP-N-acetylmuramate-L-alanine ligase activity	417.067	297.356	379.957	254.284	341.598	311.633	445.062	367.695	373.827	272.673	437.165	371.367	243.079	263.057	327.294	353.702	347.802	285.921	242.3	271.484	259.543	168.604	264.152	398.365	281.683	213.594	335.203	326.157	235.134	332.774	391.546	312.908	499.061	408.615	335.272	397.808	210.739	229.254	278.51	404.364	401.71	290.464	447.34	333.081	408.225	175.27	167.981	172.538	176.642
UDP-N-acetylmuramoylalanine-D-glutamate ligase activity	382.224	182.227	303.019	362.794	278.593	380.948	351.397	301.026	257.147	213.365	312.091	390.628	260.558	398.72	274.131	334.896	156.49	120.848	233.668	268.887	336.644	201.714	282.319	305.871	190.622	178.882	331.337	295.168	247.798	253.984	409.625	257.031	439.122	285.826	273.492	416.277	235.595	230.923	235.503	339.847	429.798	385.548	415.421	355.662	388.494	103.939	176.249	109.288	140.967
UDP-N-acetylmuramoylalanyl-D-glutamyl-2,6-diaminopimelate-D-alanyl-D-alanine ligase activity	321.1	130.444	312.212	119.283	238.455	238.967	243.221	336.406	246.502	137.113	146.012	85.0056	124.99	86.1219	34.4238	81.3611	238.932	74.9111	203.096	116.088	131.843	138.753	107.357	58.0396	97.9032	53.2306	231.957	233.509	120.016	121.451	181.043	155.933	209.721	295.396	159.815	169.35	191.713	184.783	324.433	194.398	198.614	197.663	279.971	119.459	254.559	337.231	218.951	162.286	158.532
[truncated: 1,346 more rows]
[truncated: 31 more columns]

## Sheet: Table S6
Table S6. Abundance (copies per million) of KEGG orthology in all samples
[truncated: 4,095 more rows]
[truncated: 31 more columns]
